# Supplementary material for: Molecular mechanisms of polychlorinated biphenyls in breast cancer: insights from network toxicology and molecular docking approaches
Source: Front Pharmacol. 2025 Jun 13;16:1604993. doi: 10.3389/fphar.2025.1604993 (PMC12202659; doi:10.3389/fphar.2025.1604993)
Supplement: Supplementary file 2 [file Supplementaryfile2.xlsx]

## Sheet: Table S1
Table S1 DEGs identified in breast cancer.
gene_name	log2FoldChange	lfcSE	stat	pvalue	padj	gene_type
TSPAN6	-0.616515	0.0931893	-6.61573	3.69719e-11	1.44732e-10	protein_coding
TNMD	-3.73692	0.237736	-15.7187	1.12536e-55	2.95466e-54	protein_coding
C1orf112	1.31176	0.0753577	17.4071	7.28688e-68	2.85501e-66	protein_coding
CFH	-1.40343	0.10323	-13.5952	4.27494e-42	7.06061e-41	protein_coding
NFYA	0.63192	0.0643176	9.82499	8.78843e-23	6.49136e-22	protein_coding
SEMA3F	1.12624	0.0827039	13.6177	3.14228e-42	5.2106e-41	protein_coding
CFTR	-0.759571	0.221007	-3.43687	0.000588479	0.0012122	protein_coding
CYP51A1	0.677758	0.108232	6.2621	3.79831e-10	1.3864e-09	protein_coding
BAD	0.592535	0.0877443	6.75298	1.44837e-11	5.82716e-11	protein_coding
AOC1	2.72213	0.207797	13.0999	3.29598e-39	4.90468e-38	protein_coding
MAD1L1	0.763273	0.126001	6.05768	1.38102e-09	4.84379e-09	protein_coding
LASP1	0.693891	0.0891093	7.78697	6.86376e-15	3.37856e-14	protein_coding
KLHL13	-2.60692	0.154343	-16.8905	5.28887e-64	1.79241e-62	protein_coding
CYP26B1	-2.06497	0.139571	-14.7951	1.57455e-49	3.40585e-48	protein_coding
ICA1	0.726048	0.0715532	10.147	3.4183e-24	2.69384e-23	protein_coding
DBNDD1	1.9587	0.104603	18.7251	3.0888e-78	1.64463e-76	protein_coding
CASP10	-0.814437	0.0968138	-8.41241	4.01672e-17	2.21752e-16	protein_coding
CFLAR	-0.973912	0.0574774	-16.9443	2.12137e-64	7.29765e-63	protein_coding
TFPI	-1.69384	0.129301	-13.1	3.29439e-39	4.90391e-38	protein_coding
SLC7A2	1.29162	0.201039	6.42474	1.32095e-10	4.97169e-10	protein_coding
ARF5	0.768855	0.0615236	12.4969	7.76006e-36	1.01988e-34	protein_coding
CD38	0.511202	0.17147	2.9813	0.00287031	0.00539241	protein_coding
FKBP4	1.43005	0.0800233	17.8704	2.00523e-71	8.66668e-70	protein_coding
HSPB6	-4.15868	0.170202	-24.4338	7.48533e-132	1.46764e-129	protein_coding
ARHGAP33	0.894812	0.0946312	9.45578	3.20619e-21	2.17608e-20	protein_coding
NDUFAB1	0.754661	0.0579698	13.0182	9.64566e-39	1.41235e-37	protein_coding
PDK4	-3.48977	0.155313	-22.4693	8.28081e-112	1.02243e-109	protein_coding
ZMYND10	2.50841	0.153693	16.3208	7.01737e-60	2.0817e-58	protein_coding
ABCB5	-3.56339	0.201314	-17.7007	4.14229e-70	1.71721e-68	protein_coding
ARX	1.87382	0.272275	6.88209	5.89797e-12	2.43575e-11	protein_coding
SLC4A1	-2.07976	0.218403	-9.52259	1.68919e-21	1.16358e-20	protein_coding
CALCR	-1.39897	0.177185	-7.89552	2.8911e-15	1.45556e-14	protein_coding
PRSS22	1.44185	0.109861	13.1244	2.38781e-39	3.5742e-38	protein_coding
SKAP2	-1.176	0.0819044	-14.3582	9.4667e-47	1.86977e-45	protein_coding
SLC25A5	0.602042	0.0629627	9.56188	1.15642e-21	8.03617e-21	protein_coding
MCUB	0.5416	0.0679725	7.96793	1.61354e-15	8.21772e-15	protein_coding
HOXA11	1.12176	0.170037	6.59712	4.19228e-11	1.63315e-10	protein_coding
POLR2J	0.893355	0.0763091	11.7071	1.17274e-31	1.29943e-30	protein_coding
MEOX1	-2.64909	0.166487	-15.9118	5.25224e-57	1.42739e-55	protein_coding
THSD7A	-1.23763	0.109267	-11.3267	9.68141e-30	9.88789e-29	protein_coding
LIG3	0.902099	0.0625452	14.4232	3.70059e-47	7.39858e-46	protein_coding
ACSM3	-1.68163	0.131149	-12.8223	1.22985e-37	1.73355e-36	protein_coding
REXO5	0.662217	0.0756463	8.75412	2.05698e-18	1.21284e-17	protein_coding
SPPL2B	0.543031	0.0733971	7.39853	1.377e-13	6.27376e-13	protein_coding
COPZ2	-0.880802	0.108607	-8.11	5.06201e-16	2.65077e-15	protein_coding
PRKAR2B	-2.47573	0.117768	-21.022	4.12381e-98	3.8136e-96	protein_coding
MPO	-1.00618	0.148916	-6.75669	1.41184e-11	5.68521e-11	protein_coding
PON1	0.762732	0.226564	3.36653	0.000761215	0.00154594	protein_coding
WDR54	1.01399	0.0819031	12.3804	3.33765e-35	4.27106e-34	protein_coding
RHBDD2	0.76279	0.0654694	11.6511	2.26567e-31	2.47501e-30	protein_coding
MYCBP2	-1.14683	0.0759229	-15.1052	1.49639e-51	3.46131e-50	protein_coding
FBXL3	-0.567208	0.0619449	-9.15665	5.35348e-20	3.43206e-19	protein_coding
ITGAL	1.01195	0.110153	9.18681	4.04663e-20	2.60889e-19	protein_coding
PDK2	-0.882918	0.0826122	-10.6875	1.16471e-26	1.02978e-25	protein_coding
ITGA2B	0.631029	0.133458	4.72831	2.26399e-06	6.08544e-06	protein_coding
ASB4	-1.314	0.200327	-6.5593	5.40606e-11	2.08802e-10	protein_coding
REX1BD	0.731808	0.10387	7.04542	1.84909e-12	7.87636e-12	protein_coding
YBX2	0.635569	0.141145	4.50295	6.70169e-06	1.72e-05	protein_coding
KRT33A	0.820729	0.261024	3.14427	0.00166504	0.00323299	protein_coding
ABCC8	0.845262	0.212831	3.97152	7.14165e-05	0.000163801	protein_coding
CACNG3	0.932654	0.365206	2.55377	0.0106562	0.0184352	protein_coding
TMEM132A	2.15248	0.113587	18.9501	4.40695e-80	2.48109e-78	protein_coding
TAC1	-1.48429	0.246847	-6.013	1.82122e-09	6.32417e-09	protein_coding
CX3CL1	-2.36627	0.143219	-16.522	2.54638e-61	7.87602e-60	protein_coding
SPATA20	0.570352	0.0954021	5.9784	2.2534e-09	7.76468e-09	protein_coding
CACNA1G	-1.14955	0.1668	-6.89178	5.50983e-12	2.2802e-11	protein_coding
TNFRSF12A	1.05151	0.112585	9.33974	9.6569e-21	6.41323e-20	protein_coding
DLX6	2.27789	0.286452	7.95208	1.834e-15	9.31355e-15	protein_coding
BAIAP2L1	1.1192	0.0777328	14.398	5.32762e-47	1.05913e-45	protein_coding
ETV1	-1.06372	0.105277	-10.104	5.30137e-24	4.13925e-23	protein_coding
PHTF2	0.687933	0.0559599	12.2933	9.83675e-35	1.23626e-33	protein_coding
GGCT	1.43239	0.0876621	16.3398	5.13858e-60	1.52932e-58	protein_coding
DBF4	1.22619	0.072709	16.8643	8.23259e-64	2.76339e-62	protein_coding
IFRD1	-0.520187	0.0919801	-5.65543	1.55458e-08	5.04399e-08	protein_coding
GTF2IRD1	1.13877	0.0520962	21.859	6.38263e-106	7.06014e-104	protein_coding
SCIN	0.971372	0.176535	5.50245	3.74558e-08	1.17798e-07	protein_coding
MYH13	1.08726	0.14894	7.29998	2.87816e-13	1.28467e-12	protein_coding
CDKL3	0.582864	0.0809442	7.20082	5.9853e-13	2.6226e-12	protein_coding
UPP2	-0.56758	0.146515	-3.87388	0.000107117	0.000240894	protein_coding
PRSS21	0.542248	0.24209	2.23987	0.0250996	0.0407234	protein_coding
MARK4	0.55116	0.0548329	10.0516	9.03685e-24	6.97954e-23	protein_coding
PROM1	-0.553611	0.231327	-2.3932	0.016702	0.027937	protein_coding
CCDC124	0.756373	0.0889879	8.49973	1.90026e-17	1.06819e-16	protein_coding
DNAH9	-1.56823	0.185429	-8.45729	2.73656e-17	1.52553e-16	protein_coding
SLC13A2	-1.84994	0.239087	-7.73749	1.01396e-14	4.94466e-14	protein_coding
GAS7	-1.08369	0.102884	-10.5332	6.07394e-26	5.19726e-25	protein_coding
TRAPPC6A	0.926035	0.0889594	10.4096	2.24074e-25	1.87107e-24	protein_coding
CEACAM7	1.71706	0.224641	7.64356	2.11296e-14	1.00908e-13	protein_coding
SCN4A	-3.18274	0.151607	-20.9934	7.53138e-98	6.93676e-96	protein_coding
TKTL1	-1.21301	0.206355	-5.87828	4.14557e-09	1.40172e-08	protein_coding
PAX6	3.42756	0.26617	12.8773	6.04046e-38	8.59397e-37	protein_coding
RPUSD1	1.37866	0.0752297	18.326	5.13659e-75	2.49638e-73	protein_coding
RHBDF1	0.68463	0.0655242	10.4485	1.48872e-25	1.25365e-24	protein_coding
CACNA2D2	1.19729	0.145017	8.25617	1.50427e-16	8.09532e-16	protein_coding
BAIAP3	1.06261	0.163805	6.48707	8.75196e-11	3.33132e-10	protein_coding
TSR3	0.693748	0.0730101	9.50208	2.05731e-21	1.41015e-20	protein_coding
PIGQ	1.2783	0.0834485	15.3184	5.76251e-53	1.39436e-51	protein_coding
SELE	-1.43067	0.167527	-8.53998	1.3425e-17	7.60268e-17	protein_coding
NOX1	0.969979	0.0861196	11.2632	1.99453e-29	2.00568e-28	protein_coding
E2F2	2.57778	0.124183	20.758	1.03838e-95	9.07025e-94	protein_coding
SYN1	2.05208	0.169959	12.074	1.44939e-33	1.73608e-32	protein_coding
JARID2	0.656688	0.0608891	10.785	4.05265e-27	3.66182e-26	protein_coding
CAMK1G	0.984383	0.141992	6.93266	4.13003e-12	1.7204e-11	protein_coding
TFAP2B	0.720527	0.249017	2.89348	0.00380996	0.00703183	protein_coding
DLEC1	-0.849773	0.12637	-6.72448	1.76219e-11	7.05245e-11	protein_coding
CYTH3	-0.631462	0.0749772	-8.42205	3.69967e-17	2.04793e-16	protein_coding
ADAM22	-0.649663	0.107421	-6.04783	1.46813e-09	5.13867e-09	protein_coding
CYB561	1.28707	0.0841858	15.2884	9.13087e-53	2.1966e-51	protein_coding
CELSR3	2.48275	0.140058	17.7266	2.61583e-70	1.09434e-68	protein_coding
AASS	-1.68298	0.0930977	-18.0776	4.78888e-73	2.1747e-71	protein_coding
PLEKHG6	-0.724576	0.10815	-6.69971	2.0883e-11	8.3146e-11	protein_coding
MPND	0.679525	0.0753423	9.01917	1.89517e-19	1.18196e-18	protein_coding
MGST1	-1.15459	0.121589	-9.49582	2.18489e-21	1.49602e-20	protein_coding
NFIX	-0.747774	0.107852	-6.93336	4.10956e-12	1.71219e-11	protein_coding
ST3GAL1	0.868942	0.0984559	8.8257	1.08778e-18	6.51301e-18	protein_coding
MMP25	1.3248	0.151345	8.75351	2.06825e-18	1.21925e-17	protein_coding
IL32	1.20862	0.127528	9.47729	2.60963e-21	1.78204e-20	protein_coding
PKD1	-0.530868	0.0728994	-7.2822	3.2842e-13	1.46122e-12	protein_coding
MAPK8IP2	2.71272	0.147113	18.4396	6.31651e-76	3.13656e-74	protein_coding
MED24	0.790491	0.0999029	7.91259	2.52094e-15	1.2727e-14	protein_coding
CSDE1	-0.616342	0.0477822	-12.899	4.56137e-38	6.51803e-37	protein_coding
REV3L	-1.00347	0.0801949	-12.5129	6.34948e-36	8.37141e-35	protein_coding
TENM1	-1.75375	0.177216	-9.89612	4.32724e-23	3.24927e-22	protein_coding
PAX7	6.89508	0.418661	16.4694	6.09176e-61	1.86525e-59	protein_coding
MASP2	-1.29194	0.115171	-11.2176	3.34269e-29	3.32768e-28	protein_coding
IYD	1.64763	0.245799	6.70316	2.03966e-11	8.12804e-11	protein_coding
TRAF3IP3	0.909448	0.12384	7.34376	2.07678e-13	9.35106e-13	protein_coding
MLXIPL	-3.47933	0.166507	-20.8961	5.81523e-97	5.2399e-95	protein_coding
ETV7	2.00144	0.132849	15.0655	2.7292e-51	6.27168e-50	protein_coding
EEF1AKNMT	0.62627	0.0494552	12.6634	9.43586e-37	1.28218e-35	protein_coding
CD9	0.933087	0.0685557	13.6106	3.46164e-42	5.73184e-41	protein_coding
HHATL	-2.59701	0.257189	-10.0977	5.6574e-24	4.41422e-23	protein_coding
NCAPD2	0.899994	0.0827659	10.874	1.53358e-27	1.41421e-26	protein_coding
GIPR	0.533449	0.142913	3.73269	0.000189446	0.000414059	protein_coding
SEMA3G	-2.81844	0.118898	-23.7047	3.22565e-124	5.49854e-122	protein_coding
NISCH	-0.559438	0.0530799	-10.5396	5.67655e-26	4.86725e-25	protein_coding
STAB1	-0.823986	0.0949534	-8.67779	4.03525e-18	2.34418e-17	protein_coding
SLC6A13	0.562353	0.193082	2.9125	0.00358549	0.00664527	protein_coding
PRSS3	0.66827	0.246401	2.71212	0.00668538	0.0119237	protein_coding
LRRC23	0.546899	0.0777982	7.02971	2.06968e-12	8.78076e-12	protein_coding
FYN	-0.899248	0.086965	-10.3403	4.62885e-25	3.81154e-24	protein_coding
HIVEP2	-0.547156	0.0776928	-7.04256	1.88741e-12	8.03357e-12	protein_coding
FMO1	-0.710384	0.14041	-5.05936	4.20676e-07	1.20892e-06	protein_coding
LYPLA2	0.918207	0.06195	14.8217	1.0599e-49	2.30684e-48	protein_coding
CLCN6	-0.962575	0.0510537	-18.8542	2.71541e-79	1.49639e-77	protein_coding
SLC6A7	0.74195	0.169586	4.37507	1.21393e-05	3.02863e-05	protein_coding
APBA3	0.548079	0.0631028	8.68549	3.77117e-18	2.19467e-17	protein_coding
ABHD5	-0.757515	0.0546899	-13.8511	1.25274e-43	2.19947e-42	protein_coding
UTP18	0.751316	0.0725265	10.3592	3.80158e-25	3.14622e-24	protein_coding
PTBP1	0.65892	0.0328517	20.0574	1.73919e-89	1.28773e-87	protein_coding
DPF1	1.29656	0.118827	10.9113	1.01739e-27	9.43339e-27	protein_coding
SYT7	1.12746	0.115476	9.76355	1.6141e-22	1.17718e-21	protein_coding
PLAUR	1.72076	0.0999176	17.2218	1.82228e-66	6.68669e-65	protein_coding
ANLN	3.38671	0.122829	27.5726	2.37241e-167	1.0322e-164	protein_coding
DCN	-1.99084	0.121533	-16.3811	2.61e-60	7.85475e-59	protein_coding
QPCTL	0.780909	0.0703604	11.0987	1.27276e-28	1.22849e-27	protein_coding
PPP5C	0.526696	0.0434156	12.1315	7.19325e-34	8.70738e-33	protein_coding
CEP68	-1.19112	0.0470574	-25.3122	2.34619e-141	5.35917e-139	protein_coding
ZBTB32	1.2648	0.13171	9.60296	7.76817e-22	5.4463e-21	protein_coding
GABRA3	4.2463	0.361263	11.754	6.73309e-32	7.54833e-31	protein_coding
BRCA1	1.10652	0.0906482	12.2068	2.85978e-34	3.52716e-33	protein_coding
CD22	0.95565	0.144912	6.59468	4.26172e-11	1.65908e-10	protein_coding
SEMA3B	0.613952	0.160247	3.83128	0.00012748	0.00028442	protein_coding
PRICKLE3	0.530044	0.0519652	10.2	1.98301e-24	1.58239e-23	protein_coding
CALCOCO1	-1.03969	0.0568516	-18.2878	1.03545e-74	4.98454e-73	protein_coding
EHD3	-0.607498	0.0726195	-8.36549	5.98638e-17	3.27955e-16	protein_coding
PSMC4	0.998683	0.0597069	16.7264	8.41225e-63	2.73138e-61	protein_coding
SLC7A14	-2.60313	0.21943	-11.8632	1.83848e-32	2.10131e-31	protein_coding
CLDN11	-2.44209	0.141406	-17.27	7.91606e-67	2.93537e-65	protein_coding
SLC25A39	1.16084	0.0682902	16.9987	8.40146e-65	2.9321e-63	protein_coding
MVP	0.681056	0.0786461	8.65976	4.72753e-18	2.73868e-17	protein_coding
CLK1	-0.694454	0.0619502	-11.2099	3.64699e-29	3.62036e-28	protein_coding
DDX11	0.700968	0.0812037	8.63222	6.01744e-18	3.46703e-17	protein_coding
HEBP1	0.677179	0.109097	6.20712	5.3964e-10	1.95008e-09	protein_coding
GPRC5A	2.33835	0.126064	18.549	8.30888e-77	4.23169e-75	protein_coding
MAMLD1	-0.60578	0.124367	-4.87092	1.11079e-06	3.07139e-06	protein_coding
CD6	1.1673	0.134833	8.65733	4.82939e-18	2.79556e-17	protein_coding
TACC3	2.32772	0.0922796	25.2246	2.15168e-140	4.8185e-138	protein_coding
POLA2	1.17577	0.0835462	14.0733	5.54176e-45	1.02208e-43	protein_coding
ZC3H3	1.05172	0.0648611	16.215	3.94979e-59	1.14693e-57	protein_coding
CAPN1	0.508227	0.0563716	9.01565	1.95699e-19	1.21886e-18	protein_coding
CCDC88C	0.847118	0.0765486	11.0664	1.82577e-28	1.74751e-27	protein_coding
WAS	0.624903	0.102251	6.11145	9.87325e-10	3.50085e-09	protein_coding
DPEP1	2.45208	0.146028	16.7918	2.80016e-63	9.26303e-62	protein_coding
NPC1L1	0.552071	0.186175	2.96533	0.00302357	0.00566009	protein_coding
XYLT2	0.560961	0.0730086	7.68349	1.54809e-14	7.44451e-14	protein_coding
IL20RA	-0.903098	0.15946	-5.66349	1.48328e-08	4.8178e-08	protein_coding
CLCA1	-1.46877	0.450328	-3.26156	0.00110801	0.00220433	protein_coding
CLCA4	-3.27975	0.248043	-13.2225	6.50597e-40	9.92714e-39	protein_coding
IGF1	-2.48445	0.142998	-17.374	1.29778e-67	5.01164e-66	protein_coding
SLC38A5	1.75535	0.12998	13.5048	1.46509e-41	2.36256e-40	protein_coding
CNTN1	-0.951943	0.155283	-6.13036	8.76808e-10	3.11988e-09	protein_coding
SLC11A1	1.36412	0.113767	11.9904	3.98912e-33	4.69083e-32	protein_coding
WWTR1	-0.58128	0.0855754	-6.79261	1.10123e-11	4.46353e-11	protein_coding
ATP1A2	-3.9729	0.211401	-18.7932	8.58994e-79	4.63857e-77	protein_coding
VSIG2	-0.863893	0.205614	-4.20153	2.65119e-05	6.37761e-05	protein_coding
PHLDB1	-1.30514	0.072275	-18.058	6.82874e-73	3.0857e-71	protein_coding
MARCO	-1.53916	0.233071	-6.60382	4.00689e-11	1.56507e-10	protein_coding
PRDM11	-1.0394	0.0666212	-15.6017	7.09162e-55	1.8211e-53	protein_coding
SYT13	4.98885	0.255752	19.5066	9.65453e-85	6.22963e-83	protein_coding
SNAI2	-0.809797	0.104733	-7.73201	1.05861e-14	5.15854e-14	protein_coding
CD74	0.58187	0.102526	5.67536	1.384e-08	4.50301e-08	protein_coding
HGF	-1.02354	0.114593	-8.93201	4.18328e-19	2.56007e-18	protein_coding
NCDN	0.968466	0.0703657	13.7633	4.23579e-43	7.31599e-42	protein_coding
ADGRA2	-1.41782	0.094251	-15.043	3.83791e-51	8.77971e-50	protein_coding
ZFP64	0.578223	0.0466389	12.3979	2.68353e-35	3.44851e-34	protein_coding
SAMD4A	-1.58511	0.0934463	-16.9628	1.54723e-64	5.34269e-63	protein_coding
CYP3A43	-0.896433	0.170363	-5.26191	1.42566e-07	4.26159e-07	protein_coding
SLC7A9	0.54328	0.116174	4.67643	2.91917e-06	7.76068e-06	protein_coding
CPS1	-1.10385	0.152402	-7.24301	4.38849e-13	1.93648e-12	protein_coding
FHL1	-4.61182	0.138861	-33.2117	7.29569e-242	3.33296e-238	protein_coding
GABRA1	3.19238	0.45454	7.02332	2.16652e-12	9.17796e-12	protein_coding
NLRP2	1.30938	0.216474	6.04869	1.46033e-09	5.11215e-09	protein_coding
AKAP11	-0.600758	0.0713741	-8.41704	3.86118e-17	2.13449e-16	protein_coding
GLRX2	0.566758	0.0506045	11.1997	4.089e-29	4.04947e-28	protein_coding
DEF6	0.876317	0.0810272	10.8151	2.91985e-27	2.65453e-26	protein_coding
PLEKHO1	0.747162	0.0868632	8.60159	7.86212e-18	4.50656e-17	protein_coding
EHD2	-1.93511	0.0875538	-22.1019	3.02964e-108	3.4863e-106	protein_coding
DEPDC1	3.26316	0.127267	25.6403	5.42765e-145	1.34031e-142	protein_coding
RRAGD	-1.12004	0.114766	-9.75932	1.68281e-22	1.22651e-21	protein_coding
HSD17B6	2.99645	0.0986498	30.3747	1.18703e-202	1.50634e-199	protein_coding
NR1H3	-0.781402	0.0749752	-10.4221	1.96465e-25	1.64443e-24	protein_coding
TYMP	1.76277	0.103921	16.9625	1.55467e-64	5.36432e-63	protein_coding
TOMM34	0.836418	0.0603271	13.8647	1.03641e-43	1.82597e-42	protein_coding
VIM	-1.40243	0.0914323	-15.3384	4.23301e-53	1.02808e-51	protein_coding
RTEL1-TNFRSF6B	0.775412	0.113565	6.82792	8.61545e-12	3.51669e-11	protein_coding
FAS	-0.563042	0.0905294	-6.21945	4.98915e-10	1.80778e-09	protein_coding
RNASET2	0.909832	0.0893925	10.1779	2.48775e-24	1.97412e-23	protein_coding
KCNG1	2.25372	0.239165	9.42329	4.37171e-21	2.94872e-20	protein_coding
SLAMF7	0.731792	0.150883	4.85006	1.23427e-06	3.40005e-06	protein_coding
MIPEP	0.535567	0.0731874	7.31774	2.52173e-13	1.12955e-12	protein_coding
PRKCH	-0.530368	0.0671383	-7.89964	2.79704e-15	1.40991e-14	protein_coding
INSRR	-0.566138	0.146855	-3.85507	0.000115695	0.0002594	protein_coding
IFNGR1	-0.8617	0.0633485	-13.6025	3.86816e-42	6.3957e-41	protein_coding
B4GALT7	0.582175	0.0614126	9.47973	2.54952e-21	1.74177e-20	protein_coding
SH2D2A	1.68315	0.133448	12.6127	1.79661e-36	2.41685e-35	protein_coding
VRK2	0.568607	0.0915892	6.20823	5.35861e-10	1.93734e-09	protein_coding
TNFRSF1B	-0.729599	0.0958294	-7.61352	2.66728e-14	1.26744e-13	protein_coding
SNX1	-0.620038	0.0523163	-11.8517	2.10802e-32	2.40396e-31	protein_coding
ARNTL2	0.775087	0.141126	5.49215	3.97067e-08	1.24626e-07	protein_coding
ANK1	0.941161	0.189598	4.96397	6.90665e-07	1.94503e-06	protein_coding
IBSP	6.95319	0.222927	31.1904	1.43938e-213	2.3569e-210	protein_coding
HMGB3	2.41985	0.107721	22.4639	9.3504e-112	1.15138e-109	protein_coding
BAK1	1.06407	0.0651187	16.3405	5.08649e-60	1.51579e-58	protein_coding
GRN	0.62601	0.0674994	9.27429	1.78799e-20	1.17023e-19	protein_coding
FAM13B	-0.658845	0.0597643	-11.0241	2.9254e-28	2.77385e-27	protein_coding
ARHGAP31	-1.12758	0.0770148	-14.6411	1.53503e-48	3.22716e-47	protein_coding
ARID4A	-0.653931	0.0563177	-11.6115	3.60417e-31	3.90636e-30	protein_coding
EIPR1	0.905794	0.0493683	18.3477	3.44486e-75	1.68315e-73	protein_coding
ALG1	0.931269	0.0535643	17.386	1.05309e-67	4.08052e-66	protein_coding
ABCF2	0.543929	0.0588243	9.24667	2.31604e-20	1.50742e-19	protein_coding
CHPF2	0.786182	0.052758	14.9017	3.21462e-50	7.11516e-49	protein_coding
FUT8	1.01649	0.0918739	11.064	1.87506e-28	1.79356e-27	protein_coding
APBA2	1.00889	0.145223	6.94721	3.72579e-12	1.55641e-11	protein_coding
EFCAB1	-2.33466	0.189924	-12.2926	9.92718e-35	1.24729e-33	protein_coding
TMSB10	1.00692	0.0982591	10.2476	1.2138e-24	9.79011e-24	protein_coding
MYOC	-6.69733	0.292851	-22.8694	9.37014e-116	1.29717e-113	protein_coding
FAM136A	0.671597	0.0613912	10.9396	7.44949e-28	6.94111e-27	protein_coding
VCL	-0.644737	0.0648756	-9.93806	2.84309e-23	2.14968e-22	protein_coding
DEPDC1B	2.93703	0.113884	25.7898	1.15545e-146	2.99917e-144	protein_coding
DAPK2	-0.866302	0.0896198	-9.66641	4.18804e-22	2.98528e-21	protein_coding
ADSS2	0.842969	0.0554711	15.1965	3.7276e-52	8.76888e-51	protein_coding
STAP1	1.17003	0.154669	7.56476	3.88595e-14	1.82733e-13	protein_coding
TIMP2	-0.770621	0.0876365	-8.79337	1.45137e-18	8.61768e-18	protein_coding
MYOM2	-1.87517	0.149307	-12.5591	3.54124e-36	4.71243e-35	protein_coding
OTC	-3.23723	0.282522	-11.4583	2.13555e-30	2.23814e-29	protein_coding
CYP46A1	-1.1416	0.10432	-10.9433	7.15808e-28	6.67094e-27	protein_coding
SLC18A1	2.03956	0.241716	8.43786	3.23203e-17	1.79472e-16	protein_coding
USP2	-0.823566	0.117673	-6.99874	2.58271e-12	1.08876e-11	protein_coding
CASR	0.774088	0.255721	3.02708	0.00246929	0.00468254	protein_coding
TUBG2	-0.526742	0.0751595	-7.00832	2.41199e-12	1.01933e-11	protein_coding
RPL26L1	1.00523	0.0573023	17.5426	6.77366e-69	2.69554e-67	protein_coding
FLT4	-1.15923	0.0798783	-14.5124	1.01125e-47	2.06424e-46	protein_coding
METTL1	0.825297	0.0670611	12.3066	8.34265e-35	1.05196e-33	protein_coding
TLL1	-1.35016	0.131508	-10.2667	9.95356e-25	8.06095e-24	protein_coding
VCAN	1.56682	0.121509	12.8947	4.82127e-38	6.87867e-37	protein_coding
MSR1	0.880522	0.101822	8.64765	5.25724e-18	3.03746e-17	protein_coding
CDH1	0.5769	0.128236	4.49872	6.83629e-06	1.75228e-05	protein_coding
DNAH5	0.526591	0.151047	3.48627	0.000489807	0.00101961	protein_coding
C6	-3.14026	0.232149	-13.5269	1.08463e-41	1.75773e-40	protein_coding
RAI14	0.7633	0.0758837	10.0588	8.39993e-24	6.4953e-23	protein_coding
PNKP	0.801937	0.0673748	11.9026	1.14668e-32	1.32019e-31	protein_coding
SPDL1	0.874259	0.0624337	14.003	1.4941e-44	2.70429e-43	protein_coding
STAU2	0.606266	0.0689545	8.79226	1.46582e-18	8.70232e-18	protein_coding
SLC66A1	0.751332	0.060323	12.4551	1.31132e-35	1.70624e-34	protein_coding
RTN4R	1.3083	0.107915	12.1235	7.93252e-34	9.58195e-33	protein_coding
CDH10	-0.840107	0.324031	-2.59267	0.0095233	0.0165881	protein_coding
PSMA4	0.682916	0.0559391	12.2082	2.81058e-34	3.46835e-33	protein_coding
MYO16	-1.61519	0.174417	-9.26051	2.03457e-20	1.32801e-19	protein_coding
LSG1	0.538366	0.0436972	12.3204	7.03635e-35	8.9118e-34	protein_coding
AIFM2	-1.7798	0.0849427	-20.953	1.76358e-97	1.61135e-95	protein_coding
C2orf83	-2.32469	0.293373	-7.92402	2.29944e-15	1.16306e-14	protein_coding
RETSAT	-1.65445	0.0726272	-22.78	7.23426e-115	9.72029e-113	protein_coding
CAPG	1.10829	0.0864508	12.8199	1.26894e-37	1.7881e-36	protein_coding
AP2S1	1.00128	0.0710847	14.0858	4.64394e-45	8.60283e-44	protein_coding
ZPBP	-1.14431	0.209562	-5.4605	4.74802e-08	1.4799e-07	protein_coding
TG	1.20169	0.128234	9.37108	7.17908e-21	4.79137e-20	protein_coding
BARX2	-0.513776	0.165422	-3.10585	0.00189732	0.00365726	protein_coding
ZIC2	2.93046	0.262764	11.1524	6.96652e-29	6.80621e-28	protein_coding
ADRB1	-1.32325	0.232105	-5.70109	1.19044e-08	3.88959e-08	protein_coding
PHKA2	-0.617535	0.0532295	-11.6014	4.05485e-31	4.38235e-30	protein_coding
HSPA5	0.808879	0.0601282	13.4526	2.974e-41	4.74883e-40	protein_coding
GPM6B	-1.67773	0.129504	-12.9551	2.1987e-38	3.17263e-37	protein_coding
MAGEC2	5.47619	0.579184	9.455	3.23018e-21	2.19138e-20	protein_coding
PREX2	-2.30494	0.114612	-20.1109	5.92373e-90	4.43639e-88	protein_coding
CTPS2	0.844149	0.0719608	11.7307	8.87436e-32	9.90753e-31	protein_coding
ATP6V1H	0.529935	0.0643917	8.22987	1.87421e-16	1.00391e-15	protein_coding
CP	0.627538	0.244573	2.56585	0.0102924	0.0178362	protein_coding
KATNIP	0.640477	0.0604952	10.5872	3.4152e-26	2.95492e-25	protein_coding
XK	0.599846	0.168129	3.56777	0.000360033	0.000761258	protein_coding
SCML1	-0.611622	0.114127	-5.35913	8.3624e-08	2.554e-07	protein_coding
ARHGAP6	-1.25904	0.107409	-11.7219	9.84335e-32	1.09492e-30	protein_coding
FAM184B	0.787312	0.160557	4.90362	9.40867e-07	2.61738e-06	protein_coding
ROS1	2.38088	0.266186	8.94442	3.73893e-19	2.29568e-18	protein_coding
TSPAN17	0.909408	0.056745	16.0262	8.38135e-58	2.33614e-56	protein_coding
NOP16	0.830452	0.0773075	10.7422	6.44986e-27	5.76738e-26	protein_coding
CC2D2A	-0.820871	0.0725527	-11.3141	1.11693e-29	1.13846e-28	protein_coding
SNX29	-0.511851	0.0565988	-9.0435	1.51728e-19	9.49784e-19	protein_coding
LMO3	-1.45018	0.196332	-7.38634	1.50931e-13	6.86424e-13	protein_coding
GUCA1A	0.566458	0.255228	2.21942	0.0264584	0.0427384	protein_coding
VPS13D	-0.576886	0.0615652	-9.37033	7.23095e-21	4.82528e-20	protein_coding
CELF2	-1.89465	0.103508	-18.3043	7.64346e-75	3.70291e-73	protein_coding
COL9A2	0.804937	0.151846	5.30101	1.15162e-07	3.47081e-07	protein_coding
KITLG	0.593535	0.127276	4.66338	3.11054e-06	8.24689e-06	protein_coding
ADAMTS6	1.21409	0.108114	11.2297	2.91322e-29	2.90838e-28	protein_coding
H6PD	-0.778154	0.0581635	-13.3787	8.05071e-41	1.26736e-39	protein_coding
VAMP3	-0.763769	0.0407492	-18.7432	2.2018e-78	1.18337e-76	protein_coding
PER3	-0.952815	0.0874044	-10.9012	1.13713e-27	1.05287e-26	protein_coding
UTS2	2.16042	0.212099	10.1859	2.29236e-24	1.82287e-23	protein_coding
TNFRSF9	2.70596	0.148081	18.2735	1.34493e-74	6.44043e-73	protein_coding
EPN3	2.14059	0.12145	17.6254	1.57387e-69	6.40826e-68	protein_coding
RFC2	1.0506	0.0619013	16.9722	1.31973e-64	4.57093e-63	protein_coding
CLPTM1L	0.596392	0.0541744	11.0087	3.46834e-28	3.28185e-27	protein_coding
FOXP3	2.19764	0.116865	18.8049	6.88663e-79	3.74089e-77	protein_coding
NEXMIF	0.573606	0.146207	3.92324	8.73674e-05	0.000198503	protein_coding
DKK3	-1.23754	0.101753	-12.1622	4.93891e-34	6.01839e-33	protein_coding
NFE2L3	1.3764	0.117566	11.7075	1.16617e-31	1.29278e-30	protein_coding
LIMA1	-0.714563	0.0730664	-9.77965	1.37686e-22	1.0077e-21	protein_coding
LETMD1	-0.803311	0.0484385	-16.5841	9.07494e-62	2.84348e-60	protein_coding
SLC4A8	1.60184	0.15286	10.4791	1.07713e-25	9.11931e-25	protein_coding
LAMC3	-1.17331	0.154979	-7.57076	3.71051e-14	1.74645e-13	protein_coding
PTGER3	-1.40418	0.159198	-8.82038	1.14075e-18	6.82031e-18	protein_coding
TNIP3	2.10811	0.191053	11.0342	2.61419e-28	2.48547e-27	protein_coding
COL23A1	-0.90178	0.140885	-6.40084	1.54528e-10	5.78549e-10	protein_coding
HOMER3	1.18102	0.0937972	12.5912	2.36179e-36	3.16318e-35	protein_coding
RAD51	2.5814	0.0991477	26.0359	1.94231e-149	5.37772e-147	protein_coding
POLQ	2.61163	0.110861	23.5577	1.04658e-122	1.73232e-120	protein_coding
CYBA	0.972155	0.115091	8.44683	2.99319e-17	1.66554e-16	protein_coding
THOC3	0.995319	0.0675908	14.7256	4.41242e-49	9.41948e-48	protein_coding
HEBP2	-0.569501	0.07487	-7.60653	2.81546e-14	1.33563e-13	protein_coding
MPHOSPH9	0.653831	0.0735025	8.89536	5.82307e-19	3.53704e-18	protein_coding
PRSS8	1.4198	0.102007	13.9186	4.88519e-44	8.69061e-43	protein_coding
RRP12	0.854324	0.0571384	14.9518	1.51524e-50	3.39825e-49	protein_coding
FNIP2	-0.883841	0.0775455	-11.3977	4.293e-30	4.44656e-29	protein_coding
MSMO1	0.500688	0.0870728	5.75023	8.91235e-09	2.94057e-08	protein_coding
ALX4	-2.32804	0.199403	-11.6751	1.7094e-31	1.87766e-30	protein_coding
FSTL4	1.78536	0.162834	10.9643	5.67209e-28	5.31536e-27	protein_coding
FOXN3	-1.59528	0.0737378	-21.6345	8.51518e-104	8.90177e-102	protein_coding
METTL24	-1.17703	0.125484	-9.37993	6.60167e-21	4.41244e-20	protein_coding
NNAT	-3.53019	0.165235	-21.3646	2.85383e-101	2.79773e-99	protein_coding
NRIP2	-1.06764	0.0766676	-13.9255	4.43275e-44	7.89189e-43	protein_coding
LAMA3	-1.80178	0.150198	-11.996	3.72787e-33	4.38588e-32	protein_coding
PHPT1	0.896404	0.0827332	10.8349	2.35286e-27	2.14976e-26	protein_coding
LY75	-0.816866	0.114574	-7.12962	1.00647e-12	4.35331e-12	protein_coding
OPN3	0.7841	0.104646	7.49292	6.73605e-14	3.12575e-13	protein_coding
PTPRN	2.31859	0.19672	11.7862	4.59838e-32	5.18313e-31	protein_coding
HHAT	0.721381	0.0877518	8.2207	2.02319e-16	1.0814e-15	protein_coding
SYNE2	-0.813733	0.0720756	-11.29	1.47032e-29	1.48738e-28	protein_coding
CBLN4	-1.56762	0.155713	-10.0673	7.70402e-24	5.97843e-23	protein_coding
CHRDL2	0.755194	0.203959	3.70267	0.000213341	0.00046338	protein_coding
RELT	1.5303	0.0842479	18.1642	9.9113e-74	4.6015e-72	protein_coding
NOP58	0.535261	0.0508197	10.5325	6.11571e-26	5.23006e-25	protein_coding
KCNH2	2.33188	0.195787	11.9103	1.04646e-32	1.20754e-31	protein_coding
CYFIP2	1.3593	0.115322	11.787	4.55438e-32	5.1348e-31	protein_coding
GINM1	-0.501071	0.046272	-10.8288	2.51335e-27	2.2941e-26	protein_coding
CCDC85A	-1.97961	0.154278	-12.8315	1.09294e-37	1.54342e-36	protein_coding
ITIH1	0.546103	0.182562	2.99133	0.00277769	0.00522744	protein_coding
NPFFR2	1.47025	0.244897	6.00356	1.93043e-09	6.69118e-09	protein_coding
PHF21B	1.63234	0.254107	6.42382	1.32893e-10	5.00047e-10	protein_coding
TRAF1	0.513513	0.095864	5.35669	8.47618e-08	2.58737e-07	protein_coding
GYG2	-4.12502	0.129791	-31.782	1.14808e-221	2.76046e-218	protein_coding
DCBLD2	-0.653529	0.0795391	-8.21645	2.0962e-16	1.11912e-15	protein_coding
SERPINB3	1.66806	0.588757	2.83319	0.00460853	0.0084043	protein_coding
F7	2.79138	0.201434	13.8575	1.14608e-43	2.01376e-42	protein_coding
TMCC3	-0.982642	0.0991947	-9.90619	3.91268e-23	2.9433e-22	protein_coding
MTA3	0.54482	0.0469757	11.5979	4.22281e-31	4.56063e-30	protein_coding
ATP11B	-0.516375	0.0997033	-5.17911	2.22945e-07	6.55997e-07	protein_coding
LAMC2	-1.28904	0.163392	-7.88928	3.03939e-15	1.52853e-14	protein_coding
SEC61A1	0.645224	0.0491559	13.1261	2.33386e-39	3.4946e-38	protein_coding
RASGRF1	1.38004	0.175611	7.85846	3.88878e-15	1.94116e-14	protein_coding
ATP2B4	-1.04463	0.0786722	-13.2783	3.09296e-40	4.77199e-39	protein_coding
ZC3H11A	0.556398	0.134086	4.14955	3.33136e-05	7.9278e-05	protein_coding
YIPF1	0.578427	0.0572918	10.0962	5.74499e-24	4.48103e-23	protein_coding
NDC1	0.645339	0.0653936	9.86854	5.69873e-23	4.25742e-22	protein_coding
DGKG	-0.560152	0.111973	-5.00255	5.65764e-07	1.60586e-06	protein_coding
PARP12	0.921937	0.0731745	12.5992	2.1341e-36	2.86326e-35	protein_coding
ALDH18A1	1.02669	0.053912	19.0437	7.4061e-81	4.28279e-79	protein_coding
TARBP1	0.7192	0.0733339	9.8072	1.0484e-22	7.71752e-22	protein_coding
SLC2A3	-0.792771	0.105038	-7.54744	4.43888e-14	2.07964e-13	protein_coding
PSD	1.12009	0.132121	8.47779	2.29506e-17	1.28521e-16	protein_coding
YBX3	-0.786381	0.104185	-7.54793	4.42239e-14	2.07234e-13	protein_coding
CCAR1	0.509383	0.0387918	13.1312	2.18154e-39	3.26973e-38	protein_coding
OGFR	0.799188	0.0765008	10.4468	1.51548e-25	1.27571e-24	protein_coding
GNA15	0.529987	0.105589	5.01934	5.18483e-07	1.47717e-06	protein_coding
CREB3L3	1.56873	0.226896	6.91387	4.71619e-12	1.95868e-11	protein_coding
RIMBP2	-0.93333	0.209888	-4.44681	8.71541e-06	2.20817e-05	protein_coding
COL11A1	6.159	0.178303	34.5423	1.85929e-261	1.21343e-257	protein_coding
LZTS1	-0.629644	0.0875148	-7.19472	6.25903e-13	2.73914e-12	protein_coding
WNT8A	-1.88363	0.244737	-7.69654	1.39795e-14	6.74522e-14	protein_coding
SPAG4	1.57604	0.115454	13.6509	1.99522e-42	3.34126e-41	protein_coding
MRPS35	0.658597	0.0543356	12.1209	8.18507e-34	9.87918e-33	protein_coding
TNK2	0.650952	0.0701648	9.27748	1.73533e-20	1.13659e-19	protein_coding
ARSF	0.605355	0.270218	2.24025	0.0250748	0.0406904	protein_coding
DGAT2	-3.28625	0.153243	-21.4447	5.11874e-102	5.15076e-100	protein_coding
VMP1	0.786471	0.0858597	9.15995	5.19209e-20	3.33046e-19	protein_coding
POLD1	0.946506	0.0747027	12.6703	8.63794e-37	1.17655e-35	protein_coding
SEZ6	2.70357	0.284002	9.51957	1.73903e-21	1.19665e-20	protein_coding
EIF4B	-0.562298	0.0498437	-11.2812	1.62494e-29	1.64016e-28	protein_coding
BICRA	0.584749	0.0524007	11.1592	6.45797e-29	6.32289e-28	protein_coding
ISOC2	1.01719	0.0819965	12.4053	2.44595e-35	3.15028e-34	protein_coding
U2AF2	0.721229	0.047787	15.0926	1.81254e-51	4.18203e-50	protein_coding
EPN1	0.672583	0.0669898	10.0401	1.01603e-23	7.82342e-23	protein_coding
AHRR	1.04393	0.164685	6.33898	2.31291e-10	8.5668e-10	protein_coding
GSC2	1.24661	0.359	3.47246	0.000515709	0.00107089	protein_coding
GPC1	0.736234	0.093526	7.87197	3.49089e-15	1.74943e-14	protein_coding
HAGH	0.710508	0.0765434	9.28242	1.65671e-20	1.08659e-19	protein_coding
LIMCH1	-1.08927	0.106785	-10.2006	1.97e-24	1.57228e-23	protein_coding
INTS13	0.692178	0.0671356	10.3101	6.34068e-25	5.18003e-24	protein_coding
DLX3	1.50034	0.161244	9.30478	1.34269e-20	8.84622e-20	protein_coding
CCN5	-1.55052	0.165062	-9.39358	5.79953e-21	3.89054e-20	protein_coding
DMRT3	-1.23548	0.145051	-8.5176	1.62896e-17	9.18733e-17	protein_coding
ST3GAL6	-0.693058	0.10599	-6.53889	6.19751e-11	2.38483e-10	protein_coding
ATP2C2	1.22163	0.126686	9.64302	5.26191e-22	3.73327e-21	protein_coding
NGFR	-1.97024	0.162458	-12.1277	7.53228e-34	9.10812e-33	protein_coding
CDON	-0.639451	0.118886	-5.37869	7.50308e-08	2.29955e-07	protein_coding
TAF2	0.649617	0.0744619	8.72416	2.68171e-18	1.57126e-17	protein_coding
HIPK2	-0.617287	0.0962919	-6.41059	1.44962e-10	5.43805e-10	protein_coding
RFXANK	0.829612	0.0693962	11.9547	6.13465e-33	7.14755e-32	protein_coding
TMEM161A	0.674749	0.0711688	9.48096	2.51946e-21	1.72175e-20	protein_coding
LPAR2	1.13378	0.0752744	15.062	2.88157e-51	6.61515e-50	protein_coding
SNX24	0.724867	0.069744	10.3933	2.6611e-25	2.216e-24	protein_coding
SNCAIP	-1.0482	0.137533	-7.62142	2.50905e-14	1.19437e-13	protein_coding
FAR2	0.591002	0.121583	4.86088	1.16866e-06	3.22494e-06	protein_coding
BCAS1	2.39373	0.191342	12.5102	6.56439e-36	8.6423e-35	protein_coding
CHI3L2	0.522155	0.200094	2.60954	0.00906631	0.0158467	protein_coding
SBNO2	0.712966	0.0625667	11.3953	4.41354e-30	4.56689e-29	protein_coding
HMG20B	0.990387	0.0723881	13.6816	1.30718e-42	2.20848e-41	protein_coding
CALCRL	-1.10937	0.100963	-10.9879	4.37111e-28	4.11731e-27	protein_coding
NTHL1	1.23461	0.0962122	12.8321	1.08368e-37	1.5313e-36	protein_coding
WDR18	0.857735	0.0774746	11.0712	1.73109e-28	1.65897e-27	protein_coding
GLP2R	-3.36332	0.213948	-15.7203	1.0982e-55	2.88667e-54	protein_coding
MCM10	3.14446	0.133335	23.5832	5.7388e-123	9.56829e-121	protein_coding
ERBB3	1.00894	0.0893977	11.2859	1.54002e-29	1.55651e-28	protein_coding
PDIA5	0.625867	0.0727742	8.60013	7.96293e-18	4.56263e-17	protein_coding
NDUFB4	0.649599	0.060032	10.8209	2.74147e-27	2.49634e-26	protein_coding
MYLK	-2.24212	0.113353	-19.7799	4.43376e-87	3.09239e-85	protein_coding
PACC1	1.41514	0.0696217	20.3261	7.55013e-92	5.86599e-90	protein_coding
COL17A1	-2.82457	0.208177	-13.5681	6.19256e-42	1.0158e-40	protein_coding
SEC61A2	0.917549	0.0670072	13.6933	1.11342e-42	1.8867e-41	protein_coding
TLE2	-0.638998	0.095674	-6.67891	2.40728e-11	9.54718e-11	protein_coding
ASB1	-0.9076	0.0527721	-17.1985	2.72611e-66	9.93931e-65	protein_coding
ME1	-1.56973	0.144834	-10.8381	2.27053e-27	2.0762e-26	protein_coding
MTHFD2	1.48264	0.0739691	20.044	2.27642e-89	1.68278e-87	protein_coding
CTNNA2	2.27913	0.28548	7.9835	1.42243e-15	7.26386e-15	protein_coding
ELAVL1	0.642686	0.0337893	19.0204	1.15521e-80	6.62995e-79	protein_coding
TIE1	-1.16745	0.0836432	-13.9575	2.83157e-44	5.0868e-43	protein_coding
SLC9A3	0.511515	0.124489	4.10892	3.9751e-05	9.38444e-05	protein_coding
NGEF	0.943129	0.12628	7.46856	8.10767e-14	3.74586e-13	protein_coding
ASPM	3.52816	0.1249	28.2478	1.51364e-175	8.53695e-173	protein_coding
CD84	0.565752	0.115363	4.9041	9.38575e-07	2.61116e-06	protein_coding
SPI1	0.638848	0.098327	6.49718	8.18392e-11	3.12343e-10	protein_coding
POLR1H	0.600659	0.0634455	9.46732	2.87119e-21	1.95656e-20	protein_coding
MPPED2	-1.04976	0.156843	-6.69301	2.1862e-11	8.69531e-11	protein_coding
CLDN18	-0.877692	0.150017	-5.8506	4.89807e-09	1.64786e-08	protein_coding
ISOC1	0.50914	0.107134	4.75236	2.01051e-06	5.43288e-06	protein_coding
EML1	-0.579889	0.0799161	-7.25622	3.98046e-13	1.76205e-12	protein_coding
MSANTD3	0.516399	0.0654952	7.88453	3.15714e-15	1.58652e-14	protein_coding
KIF26A	-1.25009	0.114898	-10.88	1.43544e-27	1.32505e-26	protein_coding
ARFGEF1	0.784031	0.0776574	10.096	5.75341e-24	4.48683e-23	protein_coding
ACSM2B	-2.81799	0.215596	-13.0707	4.8412e-39	7.16442e-38	protein_coding
MTFR1	0.977759	0.0854259	11.4457	2.47131e-30	2.5835e-29	protein_coding
MYO9A	-0.829731	0.0748372	-11.0872	1.44828e-28	1.39644e-27	protein_coding
PFKP	0.751113	0.128631	5.83927	5.24299e-09	1.76041e-08	protein_coding
KLF6	-1.32042	0.0760099	-17.3717	1.35108e-67	5.21305e-66	protein_coding
PLPP1	-1.77823	0.0765276	-23.2364	1.95261e-119	2.98337e-117	protein_coding
PHKA1	0.568831	0.069407	8.19559	2.49359e-16	1.32585e-15	protein_coding
PKM	1.03302	0.06395	16.1536	1.07205e-58	3.07635e-57	protein_coding
TRO	-0.825423	0.107035	-7.7117	1.24154e-14	6.01214e-14	protein_coding
PRKCZ	0.768849	0.0691379	11.1205	9.96931e-29	9.6737e-28	protein_coding
SYT1	2.92462	0.227428	12.8596	7.59992e-38	1.07724e-36	protein_coding
ROGDI	1.66681	0.0909533	18.326	5.1284e-75	2.49506e-73	protein_coding
PDZD4	-0.771322	0.156214	-4.93759	7.90934e-07	2.21607e-06	protein_coding
ATP2B3	1.81933	0.277185	6.56359	5.25291e-11	2.03127e-10	protein_coding
HDAC4	-0.73828	0.0647776	-11.3972	4.32e-30	4.47212e-29	protein_coding
FGFR3	2.36753	0.169994	13.9272	4.333e-44	7.72633e-43	protein_coding
IFI35	1.00716	0.0998468	10.0871	6.30074e-24	4.90446e-23	protein_coding
HEATR6	0.667246	0.083698	7.97206	1.56046e-15	7.95297e-15	protein_coding
MEF2A	-0.530941	0.0699726	-7.58784	3.25283e-14	1.53705e-13	protein_coding
TFE3	-0.584843	0.0428605	-13.6453	2.15463e-42	3.60029e-41	protein_coding
ACSL4	-1.17843	0.0938216	-12.5603	3.48831e-36	4.64471e-35	protein_coding
FTSJ1	0.603096	0.0440521	13.6905	1.15658e-42	1.95911e-41	protein_coding
PRR11	2.61092	0.126467	20.645	1.08186e-94	9.01889e-93	protein_coding
REEP1	1.25773	0.145697	8.63252	6.00144e-18	3.45912e-17	protein_coding
STON1-GTF2A1L	-2.03539	0.201045	-10.1241	4.3214e-24	3.38858e-23	protein_coding
PSME4	0.527242	0.0709882	7.42719	1.10931e-13	5.08353e-13	protein_coding
PYGM	-3.08921	0.137207	-22.515	2.96087e-112	3.71606e-110	protein_coding
PAGE1	2.81962	0.786771	3.58379	0.000338648	0.00071877	protein_coding
PITX1	4.10228	0.163539	25.0844	7.36806e-139	1.6261e-136	protein_coding
TRPC7	1.82715	0.416248	4.38957	1.13575e-05	2.84055e-05	protein_coding
ADGRF5	-1.92242	0.0837866	-22.9443	1.68074e-116	2.37718e-114	protein_coding
SDK2	-0.624394	0.178678	-3.49451	0.00047493	0.000990453	protein_coding
BCL3	1.03896	0.0786951	13.2023	8.50732e-40	1.29248e-38	protein_coding
ABCC9	-2.28631	0.109732	-20.8355	2.06431e-96	1.83119e-94	protein_coding
GAL	2.41112	0.219278	10.9958	4.00556e-28	3.77922e-27	protein_coding
FUNDC1	0.756787	0.0588496	12.8597	7.59066e-38	1.07626e-36	protein_coding
MAOB	-0.77698	0.185584	-4.18668	2.83066e-05	6.78931e-05	protein_coding
RORA	-0.649722	0.0822399	-7.90033	2.78175e-15	1.40235e-14	protein_coding
DRD4	1.45487	0.132511	10.9792	4.81035e-28	4.51935e-27	protein_coding
TGFBR3	-2.46541	0.146161	-16.8677	7.77041e-64	2.61017e-62	protein_coding
PLA2G10	1.82861	0.158814	11.5142	1.11915e-30	1.18707e-29	protein_coding
HES2	1.935	0.19016	10.1756	2.54702e-24	2.0201e-23	protein_coding
LRP6	-0.520694	0.0861404	-6.04472	1.49671e-09	5.2359e-09	protein_coding
SCT	4.07538	0.178205	22.869	9.44904e-116	1.30414e-113	protein_coding
NUCB2	0.903375	0.0990962	9.11614	7.7851e-20	4.95133e-19	protein_coding
PFN2	0.763855	0.098053	7.79022	6.68906e-15	3.29754e-14	protein_coding
SPTB	-1.64722	0.129333	-12.7363	3.71834e-37	5.14597e-36	protein_coding
DAPP1	0.793955	0.114534	6.93205	4.14782e-12	1.72766e-11	protein_coding
SMG6	-0.513556	0.0666141	-7.70942	1.26389e-14	6.11648e-14	protein_coding
CLTCL1	-0.773824	0.105971	-7.30224	2.83016e-13	1.26349e-12	protein_coding
RNF126	0.533356	0.0686858	7.76515	8.15476e-15	4.00066e-14	protein_coding
POLB	1.03883	0.0852365	12.1876	3.61859e-34	4.43909e-33	protein_coding
ST6GALNAC1	-0.861752	0.192681	-4.47242	7.73399e-06	1.97132e-05	protein_coding
FRMPD1	-1.14272	0.160052	-7.13966	9.3563e-13	4.05534e-12	protein_coding
NDST1	-0.547427	0.0594899	-9.20203	3.51265e-20	2.2704e-19	protein_coding
AP3M2	0.619454	0.0809918	7.64835	2.03579e-14	9.72937e-14	protein_coding
ST6GALNAC2	0.566686	0.12946	4.37731	1.20151e-05	2.99796e-05	protein_coding
CHAT	2.42423	0.567452	4.27214	1.9361e-05	4.72862e-05	protein_coding
PABPC1	0.546729	0.0822719	6.6454	3.02397e-11	1.19185e-10	protein_coding
CSNK2A2	-0.513023	0.0539104	-9.51623	1.79579e-21	1.23423e-20	protein_coding
PTPN21	-1.4073	0.0847856	-16.5983	7.16347e-62	2.25383e-60	protein_coding
CAMK2A	1.28825	0.134334	9.58986	8.82038e-22	6.16697e-21	protein_coding
TCOF1	0.53454	0.0591298	9.04012	1.56501e-19	9.78863e-19	protein_coding
EPHA8	3.6016	0.253815	14.1899	1.0586e-45	2.00171e-44	protein_coding
SLC12A3	1.20227	0.18157	6.62152	3.55519e-11	1.39329e-10	protein_coding
TRPM5	2.62435	0.253818	10.3395	4.66901e-25	3.84184e-24	protein_coding
MGAT4A	0.83131	0.0984213	8.44644	3.00311e-17	1.67065e-16	protein_coding
ARHGAP10	-1.32729	0.0877483	-15.1261	1.09e-51	2.52897e-50	protein_coding
RPS6KA2	-0.94823	0.0756575	-12.5332	4.91381e-36	6.50108e-35	protein_coding
ING3	-0.638778	0.0528946	-12.0764	1.40679e-33	1.68726e-32	protein_coding
BUD23	0.830923	0.0587881	14.1342	2.33698e-45	4.3773e-44	protein_coding
TRIP13	2.57376	0.111748	23.0318	2.23701e-117	3.25464e-115	protein_coding
ATP6AP1	1.21567	0.0621467	19.5613	3.30454e-85	2.16282e-83	protein_coding
TCF3	0.905479	0.0646163	14.0132	1.29492e-44	2.35031e-43	protein_coding
DAZAP1	0.59557	0.0469296	12.6907	6.65756e-37	9.11156e-36	protein_coding
PRLH	3.09882	0.292073	10.6097	2.68563e-26	2.3334e-25	protein_coding
FAM50A	0.848926	0.0771074	11.0097	3.43318e-28	3.24925e-27	protein_coding
CPSF1	0.797671	0.0717222	11.1217	9.84069e-29	9.55296e-28	protein_coding
MYO3B	2.39561	0.220116	10.8834	1.38346e-27	1.27784e-26	protein_coding
CYBRD1	-1.11737	0.12548	-8.9048	5.34825e-19	3.25469e-18	protein_coding
SLC6A15	1.09472	0.31946	3.42679	0.00061077	0.00125545	protein_coding
RDH11	0.549323	0.0570279	9.63252	5.82851e-22	4.12629e-21	protein_coding
LIMS2	-1.98764	0.0938749	-21.1732	1.6856e-99	1.60762e-97	protein_coding
ASIC4	1.04103	0.164668	6.32196	2.58262e-10	9.53718e-10	protein_coding
SPEG	-0.61957	0.125089	-4.95304	7.30641e-07	2.05368e-06	protein_coding
ALDH3A2	-0.611089	0.0916623	-6.66674	2.6155e-11	1.03461e-10	protein_coding
TFRC	1.13482	0.100959	11.2403	2.58405e-29	2.58427e-28	protein_coding
SREBF1	1.17092	0.105093	11.1418	7.85035e-29	7.64844e-28	protein_coding
HSD17B10	0.863708	0.0701582	12.3109	7.91686e-35	1.0002e-33	protein_coding
MARK2	0.576044	0.0535045	10.7663	4.96799e-27	4.46943e-26	protein_coding
HMMR	3.0322	0.10554	28.7303	1.59572e-181	1.12152e-178	protein_coding
CHFR	0.558244	0.0488683	11.4234	3.19348e-30	3.32023e-29	protein_coding
TRHDE	-4.02196	0.2116	-19.0073	1.48282e-80	8.48884e-79	protein_coding
P4HA2	0.699253	0.0714851	9.7818	1.34788e-22	9.86802e-22	protein_coding
FCGR2B	-0.513715	0.107537	-4.7771	1.77842e-06	4.82683e-06	protein_coding
NFATC3	-0.575853	0.0707203	-8.14269	3.86595e-16	2.03587e-15	protein_coding
ACADVL	-0.644252	0.0673436	-9.56664	1.10439e-21	7.68631e-21	protein_coding
EVC	-0.522437	0.0900841	-5.79943	6.65397e-09	2.21657e-08	protein_coding
SIDT1	0.847425	0.129877	6.5248	6.80914e-11	2.61117e-10	protein_coding
NDE1	0.921974	0.0555564	16.5953	7.53947e-62	2.37049e-60	protein_coding
IRAG1	-1.0896	0.0881073	-12.3668	3.95399e-35	5.04424e-34	protein_coding
TMEM38A	0.72895	0.112807	6.46192	1.03385e-10	3.92019e-10	protein_coding
XRCC1	0.544215	0.0550673	9.88271	4.94754e-23	3.70591e-22	protein_coding
CYP2W1	1.73054	0.242813	7.12705	1.02541e-12	4.4344e-12	protein_coding
MCM2	1.68193	0.101351	16.5952	7.55457e-62	2.37361e-60	protein_coding
PANX2	1.76831	0.149548	11.8243	2.92233e-32	3.31604e-31	protein_coding
TP63	-2.5466	0.181514	-14.0298	1.02505e-44	1.87314e-43	protein_coding
LLGL2	1.72632	0.0836126	20.6467	1.04597e-94	8.73565e-93	protein_coding
PDE8A	-0.610757	0.0600419	-10.1722	2.63937e-24	2.09117e-23	protein_coding
CLCN4	-0.741547	0.145231	-5.10598	3.29081e-07	9.55021e-07	protein_coding
FNDC8	-0.589919	0.125308	-4.70774	2.50481e-06	6.70121e-06	protein_coding
FERMT2	-1.92539	0.0830082	-23.1952	5.0951e-119	7.70743e-117	protein_coding
ABCB11	-1.79651	0.203109	-8.84507	9.14727e-19	5.49703e-18	protein_coding
DHRS9	-1.11794	0.16349	-6.83799	8.03131e-12	3.28471e-11	protein_coding
PTGS2	-1.4984	0.218551	-6.85607	7.07801e-12	2.90575e-11	protein_coding
FRY	-0.719047	0.0971185	-7.40381	1.32329e-13	6.03806e-13	protein_coding
PICALM	-0.556518	0.0521612	-10.6692	1.41825e-26	1.24959e-25	protein_coding
NSF	0.910273	0.0623094	14.6089	2.46425e-48	5.14049e-47	protein_coding
GLI2	-0.5048	0.108197	-4.66556	3.07779e-06	8.16526e-06	protein_coding
MRPS34	1.38647	0.0768301	18.046	8.4836e-73	3.82591e-71	protein_coding
CLNS1A	0.820633	0.0870725	9.42471	4.31315e-21	2.91008e-20	protein_coding
PPP2R2C	3.49542	0.210012	16.6439	3.35088e-62	1.0705e-60	protein_coding
CDHR2	1.62921	0.131019	12.4349	1.68961e-35	2.18725e-34	protein_coding
SNCB	2.13157	0.257764	8.26946	1.34562e-16	7.25777e-16	protein_coding
ATP2A3	1.58594	0.129072	12.2873	1.05985e-34	1.33017e-33	protein_coding
CA12	1.70794	0.159148	10.7317	7.22473e-27	6.45142e-26	protein_coding
MGLL	-2.20958	0.110098	-20.0692	1.37057e-89	1.01976e-87	protein_coding
NTN4	-0.905841	0.146617	-6.17827	6.48093e-10	2.32891e-09	protein_coding
NUAK1	-0.823316	0.0861529	-9.55645	1.2186e-21	8.46186e-21	protein_coding
SCARF1	-0.984067	0.0738593	-13.3235	1.68913e-40	2.6247e-39	protein_coding
HACD3	0.727859	0.0732309	9.93924	2.80954e-23	2.12502e-22	protein_coding
SLC12A1	1.30393	0.24513	5.31934	1.04145e-07	3.15229e-07	protein_coding
MYDGF	1.02125	0.0704617	14.4937	1.32714e-47	2.69942e-46	protein_coding
TUBE1	-0.61359	0.0601201	-10.2061	1.86262e-24	1.49023e-23	protein_coding
WSCD2	-1.75316	0.193425	-9.06374	1.26049e-19	7.93934e-19	protein_coding
KCNQ2	1.10678	0.269658	4.10437	4.05415e-05	9.5612e-05	protein_coding
TIPIN	0.559642	0.0598764	9.34663	9.04838e-21	6.01347e-20	protein_coding
SEMA3A	-1.60774	0.127885	-12.5718	3.01814e-36	4.03043e-35	protein_coding
GTSE1	3.04297	0.113765	26.7478	1.31064e-157	4.30757e-155	protein_coding
SEMA3C	-0.866774	0.116752	-7.42406	1.13583e-13	5.19933e-13	protein_coding
TTC38	-0.607201	0.0662273	-9.16844	4.79934e-20	3.08373e-19	protein_coding
ACAT1	-0.741813	0.0755865	-9.81409	9.79163e-23	7.21718e-22	protein_coding
CELSR1	1.52307	0.117369	12.9767	1.658e-38	2.4061e-37	protein_coding
FGF4	2.7134	0.730536	3.71426	0.000203796	0.000443703	protein_coding
CACNG5	3.19099	0.270389	11.8015	3.83618e-32	4.33685e-31	protein_coding
CACNG4	2.32066	0.177666	13.0619	5.43496e-39	8.0327e-38	protein_coding
FSCN1	0.736811	0.12419	5.93291	2.97604e-09	1.0165e-08	protein_coding
MOCOS	0.548274	0.104495	5.24687	1.54705e-07	4.61296e-07	protein_coding
PLD1	-1.02841	0.104815	-9.8117	1.00264e-22	7.38782e-22	protein_coding
WDR62	2.94085	0.100125	29.3717	1.26333e-189	1.15428e-186	protein_coding
SEC31B	-0.693937	0.101529	-6.83487	8.20803e-12	3.35459e-11	protein_coding
TUBA3D	3.13384	0.217802	14.3885	6.11202e-47	1.21348e-45	protein_coding
PAX2	2.48796	0.234233	10.6217	2.36102e-26	2.05488e-25	protein_coding
MCM6	1.03604	0.0740353	13.9938	1.70042e-44	3.0753e-43	protein_coding
RBM7	-0.509044	0.054685	-9.30866	1.29451e-20	8.53864e-20	protein_coding
RBMS2	-1.14929	0.0530409	-21.6681	4.1051e-104	4.36134e-102	protein_coding
UNG	0.525378	0.0617719	8.50514	1.81374e-17	1.02056e-16	protein_coding
FMO4	-0.538839	0.0822975	-6.54745	5.85269e-11	2.25518e-10	protein_coding
RGS11	0.585285	0.149488	3.91527	9.03036e-05	0.000204787	protein_coding
SPAG5	2.79021	0.106415	26.2201	1.56856e-151	4.50368e-149	protein_coding
TPD52	1.86687	0.096022	19.4421	3.39703e-84	2.14945e-82	protein_coding
ACACB	-3.63319	0.121847	-29.8176	2.30786e-195	2.51029e-192	protein_coding
TRAF4	0.994584	0.0854279	11.6424	2.50895e-31	2.7388e-30	protein_coding
PAG1	0.604255	0.0954605	6.3299	2.45326e-10	9.07121e-10	protein_coding
MCAM	-2.15154	0.086786	-24.7914	1.11118e-135	2.37212e-133	protein_coding
GPC4	1.18096	0.12162	9.71022	2.72745e-22	1.96655e-21	protein_coding
MBNL3	-0.881212	0.111211	-7.9238	2.3036e-15	1.16503e-14	protein_coding
CAMSAP3	1.08998	0.090805	12.0035	3.40616e-33	4.01463e-32	protein_coding
RAP1GAP	0.853464	0.11241	7.59242	3.1398e-14	1.48549e-13	protein_coding
ARHGEF1	0.50435	0.068074	7.40885	1.27404e-13	5.81856e-13	protein_coding
STXBP2	1.5106	0.0889384	16.9848	1.06361e-64	3.69504e-63	protein_coding
NMRK2	-1.51206	0.268294	-5.63583	1.74216e-08	5.62705e-08	protein_coding
CTTNBP2	-1.24268	0.157158	-7.90719	2.63268e-15	1.32823e-14	protein_coding
ACTL6B	2.43075	0.353005	6.88586	5.74378e-12	2.37379e-11	protein_coding
RARB	-0.987965	0.108862	-9.07536	1.13307e-19	7.15755e-19	protein_coding
NFKB2	0.687398	0.0720636	9.53877	1.44539e-21	9.99864e-21	protein_coding
UBE2T	3.26373	0.104461	31.2434	2.74715e-214	5.2292e-211	protein_coding
PPP1R12B	-2.03246	0.0764695	-26.5787	1.19697e-155	3.69476e-153	protein_coding
GTF3C1	0.938772	0.0503683	18.6381	1.5764e-77	8.22105e-76	protein_coding
PAK3	-2.54575	0.151998	-16.7486	5.80008e-63	1.89943e-61	protein_coding
CAPN6	-0.683381	0.25902	-2.63834	0.00833136	0.0146349	protein_coding
DCX	-0.752196	0.284182	-2.64688	0.00812375	0.0142955	protein_coding
SPAG6	2.45747	0.299442	8.20684	2.27083e-16	1.20995e-15	protein_coding
EXOSC5	0.855473	0.0760741	11.2453	2.44396e-29	2.44847e-28	protein_coding
APBB1IP	-1.26673	0.0956773	-13.2396	5.18049e-40	7.92584e-39	protein_coding
SIRT6	0.927786	0.0707379	13.1158	2.67258e-39	3.99523e-38	protein_coding
TYR	1.19127	0.304304	3.91473	9.0505e-05	0.000205203	protein_coding
ACTN2	2.82412	0.23498	12.0186	2.83855e-33	3.35775e-32	protein_coding
GPR137B	0.770575	0.0822815	9.36511	7.59696e-21	5.0636e-20	protein_coding
NAALAD2	-2.90048	0.101884	-28.4683	2.89171e-178	1.7614e-175	protein_coding
JADE1	-1.05752	0.0594744	-17.7811	9.90837e-71	4.17578e-69	protein_coding
FGFR1	-0.62799	0.12603	-4.98287	6.26466e-07	1.77103e-06	protein_coding
SMC1B	2.30363	0.193409	11.9107	1.04141e-32	1.20232e-31	protein_coding
FBLN1	-1.03131	0.109405	-9.42647	4.2411e-21	2.86232e-20	protein_coding
ITGA8	-0.693786	0.10376	-6.68645	2.28648e-11	9.08387e-11	protein_coding
CST7	0.936848	0.131955	7.09976	1.24972e-12	5.37693e-12	protein_coding
MCCC1	-0.697019	0.078748	-8.85125	8.6542e-19	5.20894e-18	protein_coding
LAMP3	1.92475	0.173069	11.1213	9.88183e-29	9.59086e-28	protein_coding
FAP	1.64486	0.115466	14.2454	4.78483e-46	9.14221e-45	protein_coding
ADCY2	0.737709	0.17818	4.14025	3.46932e-05	8.23766e-05	protein_coding
HOXA9	-1.34835	0.175331	-7.69028	1.4681e-14	7.0703e-14	protein_coding
EDN1	-1.32661	0.136375	-9.72768	2.29774e-22	1.66328e-21	protein_coding
ADCYAP1R1	-2.62139	0.146465	-17.8977	1.22953e-71	5.34949e-70	protein_coding
FGF20	-0.669166	0.184261	-3.63162	0.000281648	0.000603622	protein_coding
P2RY10	1.35394	0.153635	8.81268	1.22187e-18	7.28717e-18	protein_coding
ITM2A	-2.2128	0.127144	-17.4039	7.71282e-68	3.01672e-66	protein_coding
VDAC3	0.683515	0.0768724	8.89156	6.02594e-19	3.65492e-18	protein_coding
BRINP1	-1.70021	0.218107	-7.79532	6.42447e-15	3.16984e-14	protein_coding
MYH7B	-0.859297	0.109495	-7.84782	4.2333e-15	2.1083e-14	protein_coding
BPIFB2	1.24449	0.278933	4.46159	8.13542e-06	2.06822e-05	protein_coding
RUNX1T1	-1.70948	0.113135	-15.1101	1.38847e-51	3.21495e-50	protein_coding
CDH17	-0.596266	0.141276	-4.22059	2.43668e-05	5.88419e-05	protein_coding
OSBPL6	0.79241	0.122151	6.48714	8.74784e-11	3.33023e-10	protein_coding
SLC1A3	-1.378	0.108599	-12.6889	6.81288e-37	9.32135e-36	protein_coding
SP140	1.3099	0.130425	10.0433	9.8309e-24	7.57616e-23	protein_coding
TNS1	-3.07304	0.0881675	-34.8545	3.63331e-266	2.7664e-262	protein_coding
CDC14A	-0.658508	0.128357	-5.13028	2.89308e-07	8.42582e-07	protein_coding
RAPGEF3	-1.66877	0.101938	-16.3704	3.11272e-60	9.33694e-59	protein_coding
DUSP13	3.6368	0.25086	14.4974	1.25894e-47	2.56413e-46	protein_coding
LIPE	-4.49978	0.156745	-28.7077	3.05637e-181	2.08399e-178	protein_coding
PAFAH1B3	2.49214	0.0912114	27.3227	2.28295e-164	9.22959e-162	protein_coding
KIF22	1.42997	0.0645033	22.169	6.84873e-109	7.94105e-107	protein_coding
PGM1	-1.10102	0.0805779	-13.664	1.66572e-42	2.80077e-41	protein_coding
EPB41L2	-1.64185	0.0886761	-18.5151	1.55863e-76	7.88534e-75	protein_coding
RIMS1	1.3876	0.216236	6.41708	1.38911e-10	5.2196e-10	protein_coding
MOXD1	1.15843	0.132961	8.71258	2.97027e-18	1.73699e-17	protein_coding
STX7	-0.684801	0.0510361	-13.418	4.74572e-41	7.52007e-40	protein_coding
DDX43	-0.535583	0.190214	-2.81569	0.00486732	0.0088494	protein_coding
DCT	-2.50874	0.235416	-10.6566	1.62411e-26	1.42656e-25	protein_coding
CRYBG3	-1.82689	0.129741	-14.0811	4.96154e-45	9.18035e-44	protein_coding
SCTR	-2.96075	0.156781	-18.8846	1.5261e-79	8.46098e-78	protein_coding
SLC4A4	-1.0502	0.241211	-4.35386	1.33764e-05	3.32169e-05	protein_coding
SMARCA2	-0.680199	0.0576939	-11.7898	4.40624e-32	4.97024e-31	protein_coding
SESN1	-0.793763	0.0758379	-10.4666	1.2302e-25	1.0396e-24	protein_coding
MID2	-0.573922	0.0690484	-8.31188	9.41945e-17	5.10885e-16	protein_coding
DNAAF6	2.29251	0.301705	7.5985	2.99586e-14	1.41856e-13	protein_coding
CPB2	0.59002	0.232076	2.54236	0.0110107	0.0190103	protein_coding
CHRNA3	0.786149	0.156434	5.02544	5.02283e-07	1.43244e-06	protein_coding
KCNN2	0.719159	0.102311	7.02914	2.07814e-12	8.81586e-12	protein_coding
RBL1	0.847483	0.0827461	10.242	1.28588e-24	1.03605e-23	protein_coding
IGSF9B	-0.633375	0.155762	-4.06629	4.7768e-05	0.00011166	protein_coding
NDC80	3.20583	0.116723	27.4653	4.56634e-166	1.93156e-163	protein_coding
CXCL2	-3.37983	0.182509	-18.5188	1.45725e-76	7.38061e-75	protein_coding
AFP	-1.29555	0.293163	-4.41921	9.90604e-06	2.49296e-05	protein_coding
TCF7	-0.732414	0.113116	-6.47492	9.48627e-11	3.60152e-10	protein_coding
OSTM1	-0.515685	0.0585446	-8.80841	1.26934e-18	7.56339e-18	protein_coding
CDH7	3.55444	0.285573	12.4467	1.45783e-35	1.89364e-34	protein_coding
IMPG2	0.527097	0.0945074	5.5773	2.44276e-08	7.80711e-08	protein_coding
MEF2C	-1.07439	0.0794163	-13.5286	1.05985e-41	1.7194e-40	protein_coding
PTPRC	0.513291	0.130808	3.92401	8.70854e-05	0.000197901	protein_coding
PKP1	-0.647459	0.218151	-2.96794	0.00299804	0.00561711	protein_coding
CDC14B	-1.80229	0.0820532	-21.9649	6.24292e-107	7.04202e-105	protein_coding
JMJD4	0.905329	0.0744902	12.1537	5.48576e-34	6.67052e-33	protein_coding
DUSP12	0.553363	0.0523404	10.5724	4.00192e-26	3.45276e-25	protein_coding
PCDHB4	-1.1242	0.118	-9.52711	1.61718e-21	1.116e-20	protein_coding
PCDHA6	0.822627	0.218112	3.77159	0.00016221	0.000357438	protein_coding
PCDHGA2	-1.11317	0.148115	-7.51558	5.66599e-14	2.63966e-13	protein_coding
HSPB11	0.719797	0.0613749	11.7279	9.17342e-32	1.02264e-30	protein_coding
PHLPP1	-0.563203	0.0799285	-7.04633	1.83696e-12	7.82832e-12	protein_coding
ATP8B1	0.878135	0.0911693	9.63192	5.86245e-22	4.14968e-21	protein_coding
IL12RB2	1.46047	0.216174	6.756	1.41854e-11	5.71165e-11	protein_coding
FYB1	0.598816	0.114478	5.23082	1.6876e-07	5.01278e-07	protein_coding
STRADB	-0.621032	0.065017	-9.55184	1.27412e-21	8.83929e-21	protein_coding
PGR	0.679101	0.227841	2.98059	0.00287697	0.00540292	protein_coding
C1QTNF3	0.7782	0.135802	5.73039	1.00197e-08	3.29404e-08	protein_coding
FAM135A	-0.721641	0.0997052	-7.23775	4.56182e-13	2.01199e-12	protein_coding
COL19A1	0.77374	0.255226	3.03159	0.00243268	0.00461656	protein_coding
EPB41L3	-0.617761	0.104029	-5.93835	2.87908e-09	9.84268e-09	protein_coding
COBLL1	-1.31909	0.092168	-14.3118	1.84716e-46	3.6016e-45	protein_coding
DLG3	0.950934	0.0585024	16.2546	2.07182e-59	6.05172e-58	protein_coding
SERTAD4	0.622434	0.106095	5.86674	4.4444e-09	1.49932e-08	protein_coding
TRAF5	0.83074	0.0838987	9.9017	4.0926e-23	3.07713e-22	protein_coding
OPRK1	1.13646	0.314005	3.61925	0.000295457	0.000631764	protein_coding
SEMA5B	1.04387	0.119853	8.70956	3.05045e-18	1.78296e-17	protein_coding
TRPM3	-2.70459	0.153444	-17.6259	1.5576e-69	6.34768e-68	protein_coding
DOP1A	-0.777805	0.0711399	-10.9334	7.97594e-28	7.42406e-27	protein_coding
BCKDHB	-0.589718	0.0637008	-9.25763	2.09013e-20	1.36369e-19	protein_coding
GRHL2	0.875133	0.0763312	11.465	1.97873e-30	2.07595e-29	protein_coding
PLOD1	0.675922	0.0892486	7.57348	3.63356e-14	1.71147e-13	protein_coding
P2RX5	2.07381	0.178884	11.593	4.47012e-31	4.82089e-30	protein_coding
OXCT1	-0.847819	0.0964791	-8.7876	1.52789e-18	9.0638e-18	protein_coding
EPYC	6.02424	0.232399	25.922	3.76422e-148	1.01156e-145	protein_coding
SLC27A5	0.551927	0.0945665	5.83639	5.33439e-09	1.7903e-08	protein_coding
ZNF586	0.597159	0.0804479	7.42292	1.14566e-13	5.2422e-13	protein_coding
ZNF446	0.544735	0.0655089	8.31544	9.14128e-17	4.9621e-16	protein_coding
FAT1	-0.876462	0.122926	-7.12998	1.00383e-12	4.3431e-12	protein_coding
ZMPSTE24	0.541137	0.0497279	10.882	1.40505e-27	1.29725e-26	protein_coding
HAL	0.959026	0.177725	5.39613	6.80944e-08	2.09497e-07	protein_coding
FAM234B	1.58399	0.154275	10.2673	9.89382e-25	8.01541e-24	protein_coding
SLCO1A2	-2.40818	0.306841	-7.8483	4.21728e-15	2.10078e-14	protein_coding
NKAIN1	4.17842	0.20545	20.3379	5.94641e-92	4.63576e-90	protein_coding
APOB	-5.48643	0.222795	-24.6254	6.74717e-134	1.38846e-131	protein_coding
NCOA1	-0.525834	0.0563324	-9.33448	1.01487e-20	6.72714e-20	protein_coding
EFR3B	1.39282	0.128645	10.8269	2.56742e-27	2.34299e-26	protein_coding
GCKR	-0.598243	0.127188	-4.70363	2.55575e-06	6.83269e-06	protein_coding
HADHA	-0.54692	0.0393221	-13.9087	5.6066e-44	9.97011e-43	protein_coding
CD59	-0.774278	0.0807448	-9.58919	8.8775e-22	6.20407e-21	protein_coding
FCN1	-0.597764	0.159036	-3.75867	0.000170818	0.000375321	protein_coding
MECOM	-1.19524	0.0964144	-12.3969	2.71674e-35	3.48922e-34	protein_coding
OVGP1	0.685468	0.11035	6.21177	5.23915e-10	1.89475e-09	protein_coding
PILRA	0.818663	0.0876361	9.34162	9.48747e-21	6.30254e-20	protein_coding
IGSF9	1.95941	0.103203	18.9861	2.22384e-80	1.26204e-78	protein_coding
ABCB1	-2.04199	0.120385	-16.9621	1.56567e-64	5.3982e-63	protein_coding
ZNF213	0.829082	0.0591584	14.0146	1.26859e-44	2.30435e-43	protein_coding
CTTN	0.790655	0.0841448	9.39636	5.64834e-21	3.79134e-20	protein_coding
WNT11	-1.21786	0.193971	-6.27855	3.41735e-10	1.25125e-09	protein_coding
TTC39A	1.38207	0.121659	11.3602	6.60182e-30	6.78662e-29	protein_coding
ORC1	2.28422	0.116162	19.664	4.38765e-86	2.97839e-84	protein_coding
ATG16L1	0.568737	0.058717	9.68607	3.45562e-22	2.47789e-21	protein_coding
RAD54L	2.65236	0.115184	23.0271	2.49283e-117	3.59068e-115	protein_coding
MAST2	0.712827	0.0522129	13.6523	1.95552e-42	3.27719e-41	protein_coding
DNAJA1	0.561903	0.0548145	10.251	1.17127e-24	9.45638e-24	protein_coding
B4GALT1	0.63913	0.0784275	8.14931	3.66011e-16	1.93015e-15	protein_coding
FOLH1	-0.640113	0.140056	-4.57041	4.86782e-06	1.26691e-05	protein_coding
EIF2AK1	0.874138	0.0446102	19.595	1.70557e-85	1.13417e-83	protein_coding
NME8	1.07426	0.13438	7.99417	1.30451e-15	6.67808e-15	protein_coding
EPDR1	-1.73916	0.108252	-16.0658	4.42907e-58	1.24823e-56	protein_coding
MRPL28	0.865441	0.0779551	11.1018	1.22955e-28	1.1883e-27	protein_coding
HBQ1	0.946215	0.326404	2.89891	0.00374467	0.00691954	protein_coding
CEACAM6	4.73408	0.253394	18.6827	6.84894e-78	3.60885e-76	protein_coding
FAT2	-2.17186	0.193773	-11.2083	3.71429e-29	3.68477e-28	protein_coding
TMED2	0.628214	0.0532225	11.8035	3.7423e-32	4.23386e-31	protein_coding
HSD17B2	-0.984482	0.233055	-4.22424	2.39745e-05	5.79376e-05	protein_coding
PPEF1	1.62699	0.13765	11.8198	3.08555e-32	3.50038e-31	protein_coding
LAT2	0.826137	0.0804597	10.2677	9.85163e-25	7.98265e-24	protein_coding
ALG9	-0.727689	0.0538234	-13.5199	1.19299e-41	1.92922e-40	protein_coding
MYBPC2	0.576302	0.181875	3.16868	0.00153135	0.00298941	protein_coding
PPP1R15A	-1.21487	0.0816357	-14.8816	4.33799e-50	9.56451e-49	protein_coding
HSD17B14	0.732937	0.113145	6.47787	9.3025e-11	3.53469e-10	protein_coding
SRRT	0.648595	0.0473525	13.6972	1.05556e-42	1.79066e-41	protein_coding
BAX	1.15757	0.0696707	16.6148	5.44345e-62	1.72454e-60	protein_coding
NLK	0.693163	0.0665792	10.4111	2.20651e-25	1.84316e-24	protein_coding
PSMC5	0.601095	0.0755026	7.96124	1.70322e-15	8.6648e-15	protein_coding
CETP	-2.16672	0.114176	-18.977	2.64228e-80	1.49393e-78	protein_coding
MT3	2.65285	0.271197	9.78201	1.34513e-22	9.84947e-22	protein_coding
LPCAT2	-1.23918	0.0855752	-14.4806	1.60729e-47	3.2591e-46	protein_coding
GNAO1	0.585791	0.170382	3.43811	0.000585798	0.00120722	protein_coding
GNAS	0.585868	0.0750778	7.80348	6.02216e-15	2.97616e-14	protein_coding
PTHLH	-0.803093	0.210629	-3.81282	0.000137388	0.000305318	protein_coding
TFAP2C	-0.523629	0.10942	-4.78551	1.70551e-06	4.63668e-06	protein_coding
AURKA	3.14616	0.111295	28.2686	8.40466e-176	4.79948e-173	protein_coding
RFX2	-1.02729	0.0793666	-12.9436	2.55489e-38	3.67268e-37	protein_coding
METTL2A	0.551843	0.0580103	9.51285	1.85502e-21	1.27436e-20	protein_coding
SULT2B1	0.916449	0.152558	6.00723	1.88724e-09	6.54595e-09	protein_coding
ALG6	0.618724	0.0549821	11.2532	2.23388e-29	2.23996e-28	protein_coding
CNOT3	0.573444	0.0470832	12.1794	4.00336e-34	4.9032e-33	protein_coding
GP6	0.541896	0.151859	3.56842	0.000359145	0.000759451	protein_coding
PTPN4	-0.690413	0.0541319	-12.7543	2.95099e-37	4.10389e-36	protein_coding
EDEM2	0.615835	0.0534739	11.5166	1.08861e-30	1.15575e-29	protein_coding
DNMT3B	1.51697	0.106529	14.2399	5.18256e-46	9.88147e-45	protein_coding
REM1	-0.886417	0.128559	-6.89505	5.38462e-12	2.2298e-11	protein_coding
TPX2	3.57734	0.114694	31.1903	1.44456e-213	2.3569e-210	protein_coding
PDRG1	1.15101	0.0725187	15.8718	9.92741e-57	2.67724e-55	protein_coding
SLC15A1	2.14721	0.2722	7.88833	3.06247e-15	1.53979e-14	protein_coding
DOCK9	-0.696512	0.0680629	-10.2334	1.40542e-24	1.13017e-23	protein_coding
DOCK3	0.852188	0.169201	5.03654	4.74013e-07	1.35461e-06	protein_coding
TMEM40	0.886511	0.197036	4.49922	6.82028e-06	1.74877e-05	protein_coding
KIF9	0.504742	0.0700049	7.2101	5.59097e-13	2.45429e-12	protein_coding
ARHGAP28	-0.671245	0.116513	-5.76112	8.35574e-09	2.76291e-08	protein_coding
SMOX	0.717664	0.115058	6.23741	4.44888e-10	1.61804e-09	protein_coding
C20orf194	-1.16717	0.0599542	-19.4676	2.06734e-84	1.3209e-82	protein_coding
EBF4	0.503429	0.122203	4.11963	3.79489e-05	8.97757e-05	protein_coding
KIZ	-0.613851	0.0503818	-12.184	3.78332e-34	4.63744e-33	protein_coding
DYNLL1	0.573662	0.0506531	11.3253	9.83369e-30	1.00412e-28	protein_coding
TESC	-1.76099	0.156384	-11.2606	2.05241e-29	2.06252e-28	protein_coding
SIRPG	1.63158	0.165557	9.85512	6.51412e-23	4.84755e-22	protein_coding
SLC23A2	-0.670402	0.067595	-9.91792	3.47933e-23	2.62034e-22	protein_coding
CFAP61	1.52377	0.149828	10.1702	2.69449e-24	2.13336e-23	protein_coding
LHX5	1.97697	0.35947	5.49969	3.80464e-08	1.19573e-07	protein_coding
OAS1	1.47252	0.122384	12.0319	2.415e-33	2.86489e-32	protein_coding
PXN	-0.512717	0.0571234	-8.97561	2.81787e-19	1.74126e-18	protein_coding
RPH3A	-0.614806	0.179619	-3.42283	0.000619725	0.00127271	protein_coding
CHGB	3.4746	0.35297	9.8439	7.283e-23	5.403e-22	protein_coding
TBX5	-0.664583	0.112185	-5.924	3.14196e-09	1.07182e-08	protein_coding
NOS1	-1.86874	0.195151	-9.57587	1.01005e-21	7.04151e-21	protein_coding
FUS	0.746039	0.0543038	13.7382	5.99074e-43	1.02926e-41	protein_coding
GRAMD1A	1.09134	0.057166	19.0908	3.01315e-81	1.76252e-79	protein_coding
FXYD3	0.780881	0.118946	6.56502	5.20257e-11	2.01214e-10	protein_coding
CDIP1	-0.65396	0.0702471	-9.30942	1.28537e-20	8.47955e-20	protein_coding
KCNH4	-0.837927	0.124744	-6.71717	1.85287e-11	7.405e-11	protein_coding
GMIP	0.944495	0.0618734	15.265	1.30915e-52	3.12637e-51	protein_coding
BIRC5	3.54077	0.131782	26.8683	5.15713e-159	1.74517e-156	protein_coding
LAG3	2.01136	0.156388	12.8614	7.42582e-38	1.05387e-36	protein_coding
MLF2	0.809362	0.0627944	12.8891	5.1854e-38	7.38896e-37	protein_coding
OTUB2	1.06301	0.0807831	13.1588	1.51456e-39	2.28731e-38	protein_coding
ARHGAP4	0.533089	0.104122	5.11985	3.05773e-07	8.89117e-07	protein_coding
LTBP4	-1.89708	0.0909399	-20.8608	1.21511e-96	1.0842e-94	protein_coding
BLVRB	0.528566	0.0975288	5.41959	5.97374e-08	1.8452e-07	protein_coding
RGS1	0.68414	0.125581	5.44778	5.10021e-08	1.5847e-07	protein_coding
NDUFB2	0.667716	0.0694372	9.6161	6.83721e-22	4.81281e-21	protein_coding
ICAM1	0.592559	0.116667	5.07908	3.79259e-07	1.09444e-06	protein_coding
IRAK3	-1.16833	0.138745	-8.42071	3.74198e-17	2.06985e-16	protein_coding
LYZ	1.35673	0.168794	8.03779	9.14761e-16	4.73648e-15	protein_coding
SI	1.26078	0.546413	2.30738	0.0210339	0.034595	protein_coding
TFAP4	0.64863	0.0667159	9.72227	2.42319e-22	1.75132e-21	protein_coding
DNAJB11	0.750118	0.0576235	13.0176	9.72252e-39	1.42314e-37	protein_coding
P3H2	-1.35416	0.129588	-10.4497	1.46962e-25	1.23834e-24	protein_coding
THPO	1.8847	0.175205	10.7571	5.48801e-27	4.92465e-26	protein_coding
CHRD	1.39396	0.15622	8.92309	4.53452e-19	2.76982e-18	protein_coding
RAB11FIP3	0.880484	0.0715599	12.3042	8.60318e-35	1.08421e-33	protein_coding
CD209	-2.58336	0.148668	-17.3767	1.23907e-67	4.78899e-66	protein_coding
CERS4	0.913859	0.100537	9.08981	9.92138e-20	6.28377e-19	protein_coding
EFNB1	-0.930801	0.0824189	-11.2935	1.41239e-29	1.43004e-28	protein_coding
PDPR	-0.605927	0.0675103	-8.97532	2.8254e-19	1.74568e-18	protein_coding
KIF4A	3.84023	0.113539	33.823	9.04707e-251	5.16633e-247	protein_coding
DLL3	2.78916	0.23997	11.623	3.15044e-31	3.42596e-30	protein_coding
NAT14	1.7246	0.0980101	17.5962	2.63514e-69	1.06065e-67	protein_coding
POU4F3	0.995391	0.161047	6.18073	6.38048e-10	2.29408e-09	protein_coding
DTX2	0.894138	0.075698	11.8119	3.38806e-32	3.83784e-31	protein_coding
PUS7	0.623902	0.0689336	9.05077	1.41961e-19	8.90969e-19	protein_coding
LAMB4	-0.690509	0.120179	-5.74569	9.15461e-09	3.01724e-08	protein_coding
NRCAM	1.13491	0.174614	6.49953	8.05688e-11	3.07726e-10	protein_coding
SLC26A4	-0.863657	0.168586	-5.12295	3.00793e-07	8.75251e-07	protein_coding
SLC26A3	-1.70871	0.274608	-6.22236	4.89725e-10	1.77546e-09	protein_coding
ABCC6	-1.45477	0.150607	-9.65935	4.48684e-22	3.19328e-21	protein_coding
ITGA6	-0.87341	0.112162	-7.78707	6.85806e-15	3.37612e-14	protein_coding
MAP3K20	-1.3716	0.0774024	-17.7204	2.91688e-70	1.21805e-68	protein_coding
SMPX	0.925735	0.335274	2.76113	0.00576009	0.0103702	protein_coding
FH	0.640431	0.0583333	10.9788	4.8313e-28	4.53769e-27	protein_coding
TF	-2.09761	0.235722	-8.89865	5.65305e-19	3.43514e-18	protein_coding
APOH	1.41286	0.610508	2.31423	0.0206551	0.0340136	protein_coding
NLRP1	-1.09675	0.0969635	-11.311	1.15804e-29	1.17878e-28	protein_coding
ORC6	2.55285	0.120436	21.1968	1.0212e-99	9.8009e-98	protein_coding
ZFHX4	-0.947953	0.132516	-7.15348	8.46043e-13	3.67436e-12	protein_coding
CPA1	-4.14673	0.219319	-18.9073	9.93586e-80	5.54902e-78	protein_coding
ESR1	1.67658	0.190321	8.80919	1.26053e-18	7.51283e-18	protein_coding
RGS17	-0.907132	0.0925192	-9.8048	1.07357e-22	7.8939e-22	protein_coding
TMEM101	0.509879	0.121208	4.20664	2.59197e-05	6.24073e-05	protein_coding
CD200	-1.25948	0.0816641	-15.4227	1.15269e-53	2.85572e-52	protein_coding
CCDC80	-1.83787	0.123348	-14.8999	3.29902e-50	7.29841e-49	protein_coding
CMA1	-2.88275	0.191091	-15.0857	2.01031e-51	4.63599e-50	protein_coding
PSME1	0.736545	0.0674338	10.9225	8.99982e-28	8.35496e-27	protein_coding
JPH4	-1.05191	0.131723	-7.9858	1.39611e-15	7.13419e-15	protein_coding
MYH7	3.62553	0.3543	10.2329	1.41163e-24	1.13497e-23	protein_coding
CEBPE	1.05607	0.138736	7.61207	2.69733e-14	1.28132e-13	protein_coding
SLC7A8	1.12995	0.12192	9.26798	1.89705e-20	1.24007e-19	protein_coding
DAZL	2.07367	0.271498	7.63788	2.20834e-14	1.05419e-13	protein_coding
SEMA6A	-1.2551	0.125926	-9.96694	2.12684e-23	1.61507e-22	protein_coding
TYRO3	-2.13451	0.0960563	-22.2215	2.12984e-109	2.50128e-107	protein_coding
WDR76	1.29764	0.0756137	17.1615	5.15708e-66	1.86685e-64	protein_coding
CAPN3	-1.46141	0.118502	-12.3323	6.06638e-35	7.6961e-34	protein_coding
TBX15	-2.11875	0.104584	-20.2588	2.97227e-91	2.2821e-89	protein_coding
COL9A3	1.80502	0.209706	8.60739	7.47442e-18	4.28918e-17	protein_coding
EZR	1.26722	0.0662694	19.1223	1.64634e-81	9.76774e-80	protein_coding
TEKT2	0.716167	0.159673	4.48521	7.28426e-06	1.86084e-05	protein_coding
CLSPN	2.93538	0.111731	26.2719	4.02142e-152	1.18526e-149	protein_coding
UNC13D	1.09214	0.127364	8.57499	9.90931e-18	5.64953e-17	protein_coding
DPYSL2	-1.35652	0.078388	-17.3052	4.29897e-67	1.61641e-65	protein_coding
GPATCH2	1.00637	0.0802014	12.548	4.07478e-36	5.40826e-35	protein_coding
CDC45	2.91672	0.118941	24.5224	8.51857e-133	1.70685e-130	protein_coding
VNN3	1.34854	0.264506	5.09831	3.42692e-07	9.93119e-07	protein_coding
ECHDC1	-1.14059	0.0843942	-13.515	1.27485e-41	2.05941e-40	protein_coding
XYLB	0.614173	0.0746818	8.22387	1.97036e-16	1.05378e-15	protein_coding
OR1I1	0.516393	0.211841	2.43764	0.0147833	0.0249644	protein_coding
GABRP	-0.791677	0.270082	-2.93125	0.003376	0.00628097	protein_coding
KRT31	3.21494	0.302644	10.6228	2.33379e-26	2.03196e-25	protein_coding
CDC6	2.98422	0.135699	21.9915	3.47063e-107	3.92456e-105	protein_coding
FMO2	-3.18632	0.168183	-18.9456	4.80531e-80	2.70019e-78	protein_coding
SUCO	0.909221	0.0706709	12.8656	7.0314e-38	9.98826e-37	protein_coding
MSH2	0.580227	0.0637318	9.1042	8.69038e-20	5.51711e-19	protein_coding
DHPS	0.500215	0.111302	4.49422	6.98253e-06	1.78806e-05	protein_coding
EPB41L4B	-1.15474	0.0925452	-12.4776	9.88995e-36	1.29274e-34	protein_coding
CRAT	1.02748	0.136124	7.54814	4.41507e-14	2.06912e-13	protein_coding
SH2D3C	-0.679994	0.0821578	-8.27668	1.26655e-16	6.83857e-16	protein_coding
NANS	1.08368	0.0625847	17.3155	3.59414e-67	1.35474e-65	protein_coding
TBC1D2	0.536237	0.0694641	7.71962	1.16673e-14	5.66366e-14	protein_coding
WHRN	0.604532	0.084058	7.19184	6.39223e-13	2.79662e-12	protein_coding
BTAF1	-0.623513	0.0651808	-9.56589	1.11238e-21	7.73723e-21	protein_coding
BLNK	0.944974	0.0817774	11.5554	6.92977e-31	7.42448e-30	protein_coding
TLL2	1.94259	0.135081	14.381	6.81308e-47	1.35032e-45	protein_coding
CYP26A1	-0.634665	0.200728	-3.16181	0.00156793	0.00305665	protein_coding
TDRD1	1.35656	0.262048	5.17675	2.25788e-07	6.63851e-07	protein_coding
SORBS1	-3.61599	0.112811	-32.0534	1.96816e-225	5.28901e-222	protein_coding
CRTAC1	-1.37186	0.205119	-6.68815	2.26011e-11	8.98303e-11	protein_coding
BAMBI	1.36062	0.153131	8.88535	6.3718e-19	3.85855e-18	protein_coding
IL11	1.60954	0.1251	12.866	6.99493e-38	9.93955e-37	protein_coding
MYO3A	0.738994	0.214871	3.43925	0.000583321	0.00120244	protein_coding
NUBP2	1.05972	0.0773612	13.6984	1.03854e-42	1.76439e-41	protein_coding
TPSD1	0.796866	0.242004	3.29278	0.000992014	0.00198516	protein_coding
SMIM24	-0.808968	0.147873	-5.47071	4.48232e-08	1.40071e-07	protein_coding
TREM2	0.618563	0.102467	6.03673	1.57271e-09	5.49042e-09	protein_coding
KCNK16	2.3095	0.496064	4.65565	3.22964e-06	8.54973e-06	protein_coding
CRISP3	3.6436	0.310117	11.7491	7.13536e-32	7.99538e-31	protein_coding
FKBP5	-0.842636	0.129737	-6.49495	8.30629e-11	3.16775e-10	protein_coding
SRPK1	0.915207	0.0730446	12.5294	5.15306e-36	6.8117e-35	protein_coding
PGC	0.676803	0.269142	2.51467	0.0119144	0.0204431	protein_coding
TMEM14A	0.859229	0.0608351	14.1239	2.70546e-45	5.05506e-44	protein_coding
HSP90AB1	0.588383	0.0606457	9.70198	2.95712e-22	2.12812e-21	protein_coding
MLN	0.930133	0.354868	2.62107	0.00876543	0.0153519	protein_coding
ITPR3	0.718667	0.0840054	8.55501	1.17857e-17	6.69588e-17	protein_coding
DSP	0.633578	0.112466	5.6335	1.76592e-08	5.70176e-08	protein_coding
IL12RB1	0.909318	0.121164	7.50487	6.14913e-14	2.85891e-13	protein_coding
ACOT7	1.39705	0.0870311	16.0522	5.51313e-58	1.54706e-56	protein_coding
SH3GLB1	-0.80668	0.0440911	-18.2958	8.94278e-75	4.3232e-73	protein_coding
CDC7	1.74833	0.0994587	17.5785	3.60191e-69	1.44468e-67	protein_coding
PCSK5	-1.65651	0.103062	-16.0729	3.94911e-58	1.11544e-56	protein_coding
SCD	-1.58763	0.148236	-10.7101	9.12268e-27	8.10818e-26	protein_coding
ABLIM1	-1.42527	0.0799432	-17.8286	4.24219e-71	1.80784e-69	protein_coding
ERMP1	1.12773	0.0823206	13.6993	1.02576e-42	1.74334e-41	protein_coding
NRP1	-1.18231	0.0789378	-14.9778	1.02576e-50	2.3107e-49	protein_coding
PALMD	-2.85907	0.104472	-27.3669	6.79262e-165	2.77066e-162	protein_coding
TSPAN15	0.678134	0.0943207	7.18967	6.49504e-13	2.84105e-12	protein_coding
KCNK6	1.47146	0.105055	14.0066	1.42104e-44	2.57569e-43	protein_coding
CATSPERG	0.587475	0.106136	5.53514	3.10982e-08	9.85222e-08	protein_coding
PSMD8	0.504296	0.0571899	8.81792	1.16609e-18	6.96907e-18	protein_coding
FBXL19	1.21807	0.0668609	18.218	3.71748e-74	1.75443e-72	protein_coding
HSD3B7	0.556441	0.0856403	6.49742	8.17074e-11	3.11892e-10	protein_coding
BCL7C	0.533422	0.0742515	7.18399	6.77053e-13	2.95731e-12	protein_coding
MAGEB2	2.85503	0.489661	5.83063	5.52195e-09	1.85162e-08	protein_coding
EFNA2	4.53462	0.263349	17.2191	1.91007e-66	6.99757e-65	protein_coding
ATP5F1D	0.628209	0.103349	6.07851	1.21308e-09	4.27247e-09	protein_coding
CBARP	1.36762	0.114694	11.9242	8.85666e-33	1.02718e-31	protein_coding
IGFALS	2.85218	0.197377	14.4504	2.4919e-47	5.01057e-46	protein_coding
TIMM13	0.969716	0.0858032	11.3016	1.288e-29	1.30671e-28	protein_coding
CDC34	0.623189	0.0769933	8.09407	5.77053e-16	3.01453e-15	protein_coding
MISP	3.20607	0.158717	20.1999	9.81241e-91	7.48364e-89	protein_coding
POLRMT	0.532242	0.0623711	8.53346	1.42032e-17	8.03142e-17	protein_coding
HCN2	3.64791	0.176319	20.6892	4.32998e-95	3.66316e-93	protein_coding
CDHR5	0.706079	0.184255	3.83208	0.000127065	0.00028355	protein_coding
RASSF7	1.69362	0.103752	16.3238	6.68601e-60	1.98469e-58	protein_coding
PALM	-1.367	0.113587	-12.0348	2.33279e-33	2.77024e-32	protein_coding
MADCAM1	0.84456	0.133842	6.31014	2.78783e-10	1.02759e-09	protein_coding
RANBP1	0.830267	0.0689124	12.0482	1.98344e-33	2.36275e-32	protein_coding
SERPIND1	-1.31067	0.222987	-5.87777	4.15835e-09	1.40593e-08	protein_coding
MMP11	6.25603	0.145215	43.0811	0	0	protein_coding
CECR2	0.727319	0.204706	3.55299	0.000380874	0.000803317	protein_coding
SMARCB1	0.552446	0.0538669	10.2558	1.11496e-24	9.01359e-24	protein_coding
P2RX6	-2.04444	0.16819	-12.1555	5.36177e-34	6.52671e-33	protein_coding
DERL3	0.849406	0.140994	6.02442	1.6972e-09	5.90922e-09	protein_coding
OSM	1.4349	0.137493	10.4362	1.69539e-25	1.42428e-24	protein_coding
SUSD2	1.07602	0.151942	7.08181	1.42279e-12	6.09915e-12	protein_coding
PES1	0.530702	0.0671638	7.9016	2.75338e-15	1.38836e-14	protein_coding
GGT1	0.982443	0.178501	5.50387	3.71552e-08	1.16885e-07	protein_coding
PRODH	0.933044	0.203477	4.58551	4.52875e-06	1.18197e-05	protein_coding
PPM1F	-0.984529	0.0621639	-15.8376	1.71131e-56	4.57993e-55	protein_coding
MFNG	-0.989194	0.0927598	-10.664	1.49946e-26	1.31936e-25	protein_coding
GRK3	-1.74845	0.0769567	-22.7199	2.8515e-114	3.78685e-112	protein_coding
PLA2G3	1.92349	0.276701	6.95151	3.61397e-12	1.51136e-11	protein_coding
SH3BP1	1.08808	0.100699	10.8053	3.24941e-27	2.94887e-26	protein_coding
SEZ6L	2.5284	0.249689	10.1262	4.22717e-24	3.31583e-23	protein_coding
PIK3IP1	-0.767753	0.0677128	-11.3384	8.47001e-30	8.67976e-29	protein_coding
PATZ1	0.577909	0.0629703	9.17748	4.41298e-20	2.84067e-19	protein_coding
TRIOBP	-0.540404	0.0548863	-9.84589	7.14064e-23	5.30169e-22	protein_coding
GCAT	1.12962	0.095941	11.7741	5.30948e-32	5.967e-31	protein_coding
GGTLC2	1.16539	0.324795	3.58809	0.000333107	0.000707797	protein_coding
ANKRD54	0.508651	0.056446	9.01129	2.03651e-19	1.26579e-18	protein_coding
EIF3L	-1.07821	0.0673337	-16.0129	1.03918e-57	2.88945e-56	protein_coding
SOX10	-1.53422	0.275678	-5.56528	2.61738e-08	8.34885e-08	protein_coding
TTC28	-1.41056	0.0749095	-18.8303	4.26642e-79	2.32864e-77	protein_coding
SLC16A8	0.564194	0.132927	4.24438	2.19203e-05	5.32211e-05	protein_coding
CENPM	2.80846	0.109771	25.5847	2.25867e-144	5.51792e-142	protein_coding
SEPTIN3	1.16179	0.158522	7.32888	2.3209e-13	1.04204e-12	protein_coding
SLC5A1	-1.00844	0.224142	-4.4991	6.82409e-06	1.74942e-05	protein_coding
SLC5A4	-1.26775	0.118207	-10.7248	7.78275e-27	6.9348e-26	protein_coding
KDELR3	1.11283	0.101546	10.9589	6.02538e-28	5.63372e-27	protein_coding
XBP1	1.03194	0.116163	8.88354	6.47628e-19	3.92078e-18	protein_coding
RAB36	0.572195	0.126238	4.53268	5.82403e-06	1.50285e-05	protein_coding
TIMP3	-0.889083	0.110407	-8.05281	8.09176e-16	4.19882e-15	protein_coding
SUN2	-0.816973	0.075443	-10.829	2.50852e-27	2.29015e-26	protein_coding
CYB5R3	-0.902994	0.0603221	-14.9695	1.16138e-50	2.61234e-49	protein_coding
DNAL4	0.616176	0.0595217	10.3521	4.09304e-25	3.37948e-24	protein_coding
C22orf31	-0.614787	0.169681	-3.6232	0.000290983	0.000622607	protein_coding
MIOX	2.21283	0.183929	12.0309	2.44536e-33	2.8994e-32	protein_coding
RHBDD3	1.05594	0.0761711	13.8628	1.06491e-43	1.874e-42	protein_coding
RASL10A	-1.86055	0.121775	-15.2786	1.06271e-52	2.54983e-51	protein_coding
NEFH	1.78589	0.188765	9.46091	3.05265e-21	2.07557e-20	protein_coding
BIK	1.60122	0.117229	13.6589	1.78668e-42	3.00084e-41	protein_coding
HMOX1	0.801381	0.107723	7.4393	1.01217e-13	4.64817e-13	protein_coding
MCAT	0.552073	0.0621125	8.88828	6.20618e-19	3.76225e-18	protein_coding
MCM5	0.729443	0.075881	9.61298	7.04765e-22	4.95559e-21	protein_coding
APOBEC3H	0.996773	0.128759	7.74139	9.83392e-15	4.80125e-14	protein_coding
RASD2	1.08999	0.15167	7.18659	6.64288e-13	2.90377e-12	protein_coding
TTLL12	1.35266	0.0934468	14.4752	1.73791e-47	3.5224e-46	protein_coding
CBX7	-1.49588	0.0837497	-17.8613	2.36031e-71	1.01534e-69	protein_coding
ACR	-0.816809	0.13594	-6.00858	1.8715e-09	6.49382e-09	protein_coding
CABP7	1.9856	0.190459	10.4254	1.89959e-25	1.59201e-24	protein_coding
RBFOX2	-0.751648	0.0517425	-14.5267	8.20719e-48	1.67983e-46	protein_coding
MTMR3	-0.585812	0.0532539	-11.0004	3.80603e-28	3.59394e-27	protein_coding
APOL4	-0.752476	0.122862	-6.12454	9.0944e-10	3.23196e-09	protein_coding
PNPLA5	1.77002	0.43489	4.07005	4.70025e-05	0.000109947	protein_coding
APOL1	0.579126	0.0995122	5.81965	5.89694e-09	1.97273e-08	protein_coding
PNPLA3	0.896673	0.195488	4.58684	4.5e-06	1.1748e-05	protein_coding
CACNA1I	1.45837	0.170748	8.54106	1.32993e-17	7.53522e-17	protein_coding
FOXRED2	0.937348	0.0776579	12.0702	1.51729e-33	1.81598e-32	protein_coding
PVALB	5.0345	0.302574	16.6389	3.64339e-62	1.1607e-60	protein_coding
SLC25A17	0.508706	0.0509907	9.97644	1.93269e-23	1.47106e-22	protein_coding
KCTD17	0.795706	0.078568	10.1276	4.16721e-24	3.26936e-23	protein_coding
IL2RB	1.05949	0.143771	7.36927	1.71567e-13	7.77032e-13	protein_coding
RBX1	0.615677	0.0589931	10.4364	1.6904e-25	1.42034e-24	protein_coding
RANGAP1	0.95414	0.0679824	14.0351	9.50703e-45	1.74006e-43	protein_coding
TRMU	0.672992	0.0698765	9.63116	5.90567e-22	4.17768e-21	protein_coding
ZBED4	0.656317	0.0639847	10.2574	1.09601e-24	8.86195e-24	protein_coding
MLC1	1.5353	0.21449	7.15791	8.19191e-13	3.56147e-12	protein_coding
HDAC10	0.810975	0.105481	7.68837	1.4902e-14	7.17446e-14	protein_coding
KCNK10	1.13357	0.200585	5.6513	1.59243e-08	5.15837e-08	protein_coding
FKBP3	0.61226	0.0530833	11.534	8.89578e-31	9.47528e-30	protein_coding
CTSG	-1.79913	0.18737	-9.60199	7.84125e-22	5.49585e-21	protein_coding
GZMB	1.49864	0.187561	7.99013	1.34796e-15	6.89588e-15	protein_coding
COCH	1.03645	0.214162	4.83955	1.30132e-06	3.57678e-06	protein_coding
POLE2	1.5397	0.0763623	20.163	2.06766e-90	1.56389e-88	protein_coding
SOS2	-0.517521	0.05277	-9.8071	1.04937e-22	7.72341e-22	protein_coding
CDKL1	-0.556291	0.0638729	-8.70934	3.05646e-18	1.78625e-17	protein_coding
PYGL	-1.22587	0.118604	-10.3358	4.85147e-25	3.99125e-24	protein_coding
GNPNAT1	0.797798	0.075854	10.5176	7.1712e-26	6.11439e-25	protein_coding
CDKN3	2.9285	0.103572	28.275	7.02074e-176	4.05995e-173	protein_coding
CCDC198	1.5415	0.362381	4.25381	2.10167e-05	5.11223e-05	protein_coding
PLEK2	1.40839	0.0923436	15.2516	1.60586e-52	3.82292e-51	protein_coding
LRRC74A	-1.2321	0.172275	-7.15193	8.55677e-13	3.7155e-12	protein_coding
PSMA3	0.513153	0.0539692	9.50826	1.93881e-21	1.33012e-20	protein_coding
VTI1B	-0.880149	0.0449203	-19.5935	1.75519e-85	1.16546e-83	protein_coding
SAMD15	1.15657	0.117734	9.82365	8.90616e-23	6.57513e-22	protein_coding
AHSA1	0.583449	0.0568157	10.2691	9.70658e-25	7.86931e-24	protein_coding
LGMN	-0.536578	0.0761631	-7.04512	1.85307e-12	7.89257e-12	protein_coding
CHGA	4.0231	0.361526	11.1281	9.15762e-29	8.905e-28	protein_coding
SIX4	1.80645	0.0989888	18.2491	2.10424e-74	1.0024e-72	protein_coding
GALNT16	-0.878868	0.140418	-6.25893	3.8764e-10	1.41423e-09	protein_coding
ERH	0.804736	0.0552715	14.5597	5.06803e-48	1.04622e-46	protein_coding
SRSF5	-0.703896	0.0571846	-12.3092	8.08343e-35	1.02068e-33	protein_coding
SLC8A3	-1.02037	0.149135	-6.84195	7.81243e-12	3.19806e-11	protein_coding
TCL1A	2.93922	0.260779	11.2709	1.82646e-29	1.84032e-28	protein_coding
TELO2	1.03183	0.0796812	12.9495	2.36632e-38	3.40804e-37	protein_coding
PCNX1	-1.04545	0.0606461	-17.2385	1.36632e-66	5.04191e-65	protein_coding
VRK1	0.55739	0.0624362	8.92736	4.3631e-19	2.66797e-18	protein_coding
PAPLN	-0.672085	0.103709	-6.48047	9.14354e-11	3.47573e-10	protein_coding
RPS6KA5	-0.729392	0.0815472	-8.94442	3.73919e-19	2.29568e-18	protein_coding
PSMB5	0.756915	0.0626787	12.0761	1.41244e-33	1.69359e-32	protein_coding
ARHGAP5	-0.723727	0.106364	-6.80428	1.01557e-11	4.12586e-11	protein_coding
DHRS2	2.4203	0.288522	8.38864	4.91781e-17	2.70323e-16	protein_coding
SRP54	0.65944	0.0510339	12.9216	3.39938e-38	4.86826e-37	protein_coding
PCK2	0.522715	0.0789377	6.62186	3.54702e-11	1.39032e-10	protein_coding
PSMA6	0.598461	0.0663855	9.01494	1.9698e-19	1.22667e-18	protein_coding
EMC9	1.30671	0.083478	15.6533	3.15403e-55	8.16829e-54	protein_coding
PSME2	1.25746	0.078777	15.9623	2.33932e-57	6.45347e-56	protein_coding
REC8	1.05182	0.140885	7.46582	8.27818e-14	3.82309e-13	protein_coding
NFATC4	0.826978	0.1137	7.27331	3.50774e-13	1.55777e-12	protein_coding
PLTP	-1.26425	0.111489	-11.3396	8.35184e-30	8.56251e-29	protein_coding
GSS	0.608391	0.0644763	9.43589	3.87681e-21	2.62072e-20	protein_coding
MMP9	2.52177	0.169623	14.8669	5.40649e-50	1.1886e-48	protein_coding
VSX1	0.778205	0.222439	3.49851	0.000467869	0.000976523	protein_coding
ABHD12	1.10264	0.0690805	15.9617	2.36282e-57	6.51437e-56	protein_coding
PROCR	-0.96384	0.0863935	-11.1564	6.66352e-29	6.51716e-28	protein_coding
GINS1	2.48293	0.0967583	25.6611	3.17682e-145	7.97417e-143	protein_coding
ZMYND8	0.670054	0.0683744	9.79978	1.12826e-22	8.28276e-22	protein_coding
SGK2	-3.15163	0.145726	-21.6271	9.99216e-104	1.0422e-101	protein_coding
MYBL2	3.8294	0.148822	25.7313	5.21816e-146	1.33925e-143	protein_coding
R3HDML	2.81994	0.354975	7.94407	1.95656e-15	9.92711e-15	protein_coding
HNF4A	1.11585	0.270066	4.13177	3.59977e-05	8.53674e-05	protein_coding
SLA2	0.953451	0.141108	6.75689	1.40983e-11	5.67759e-11	protein_coding
RAB5IF	1.26248	0.111559	11.3167	1.08477e-29	1.10642e-28	protein_coding
NFATC2	-0.937119	0.0879976	-10.6494	1.75561e-26	1.53941e-25	protein_coding
RIMS4	3.30467	0.234786	14.0753	5.38939e-45	9.95186e-44	protein_coding
PABPC1L	0.62952	0.111861	5.62772	1.82607e-08	5.89181e-08	protein_coding
SALL4	2.95752	0.122531	24.137	1.02251e-128	1.89888e-126	protein_coding
CSTF1	0.555139	0.0504596	11.0017	3.75198e-28	3.54363e-27	protein_coding
BMP7	0.563106	0.186217	3.02392	0.00249519	0.00472851	protein_coding
RAE1	0.928837	0.063369	14.6576	1.20481e-48	2.53877e-47	protein_coding
NELFCD	0.584525	0.0616796	9.47679	2.62215e-21	1.79005e-20	protein_coding
TUBB1	-0.758676	0.135027	-5.61869	1.9241e-08	6.19846e-08	protein_coding
PRELID3B	0.724326	0.0647511	11.1863	4.75849e-29	4.6962e-28	protein_coding
HRH3	2.12585	0.301891	7.04177	1.89809e-12	8.07529e-12	protein_coding
MTG2	0.740292	0.0587335	12.6043	2.0005e-36	2.68559e-35	protein_coding
PSMA7	0.765768	0.0719301	10.646	1.82026e-26	1.59457e-25	protein_coding
SLCO4A1	-0.632172	0.150915	-4.18894	2.80263e-05	6.72595e-05	protein_coding
NTSR1	2.73205	0.236904	11.5323	9.06786e-31	9.65407e-30	protein_coding
MRGBP	1.06544	0.064952	16.4035	1.80485e-60	5.44963e-59	protein_coding
GID8	0.572485	0.0554516	10.3241	5.48578e-25	4.49287e-24	protein_coding
SLC17A9	1.95631	0.146205	13.3807	7.84559e-41	1.2355e-39	protein_coding
BIRC7	0.727805	0.183884	3.95796	7.55932e-05	0.000172895	protein_coding
NKAIN4	1.87901	0.191981	9.78747	1.27449e-22	9.34422e-22	protein_coding
ARFGAP1	1.09579	0.069006	15.8797	8.76254e-57	2.36588e-55	protein_coding
AVP	-1.99146	0.340676	-5.8456	5.04744e-09	1.69662e-08	protein_coding
COL20A1	1.6501	0.253525	6.50863	7.58392e-11	2.90122e-10	protein_coding
CHRNA4	2.34381	0.357587	6.55451	5.58238e-11	2.15393e-10	protein_coding
EEF1A2	3.4515	0.212161	16.2683	1.65756e-59	4.85721e-58	protein_coding
PTK6	1.98864	0.118785	16.7415	6.53709e-63	2.13315e-61	protein_coding
SPEF1	2.41406	0.155765	15.4981	3.5734e-54	8.99435e-53	protein_coding
CDC25B	1.17299	0.101281	11.5814	5.11736e-31	5.51111e-30	protein_coding
ISM1	-2.19808	0.124496	-17.6559	9.1634e-70	3.74772e-68	protein_coding
ARFRP1	0.514395	0.0751775	6.84241	7.78742e-12	3.18867e-11	protein_coding
SEL1L2	-3.61614	0.216181	-16.7274	8.28321e-63	2.69139e-61	protein_coding
TRIB3	1.65642	0.0881116	18.7991	7.68214e-79	4.15819e-77	protein_coding
SLC52A3	1.33112	0.105478	12.6198	1.64138e-36	2.21259e-35	protein_coding
ANGPT4	-3.38741	0.139974	-24.2003	2.20959e-129	4.20595e-127	protein_coding
RSPO4	1.23955	0.219803	5.63937	1.70676e-08	5.51817e-08	protein_coding
PROKR2	1.54895	0.339699	4.55978	5.12077e-06	1.32964e-05	protein_coding
HM13	1.03448	0.0576452	17.9456	5.19815e-72	2.29442e-70	protein_coding
SNPH	0.992284	0.167054	5.93988	2.85224e-09	9.75533e-09	protein_coding
MYLK2	2.56412	0.145498	17.623	1.63997e-69	6.67146e-68	protein_coding
SEC23B	0.6826	0.0603903	11.3031	1.26625e-29	1.2855e-28	protein_coding
HAO1	2.33346	0.506822	4.6041	4.14255e-06	1.08501e-05	protein_coding
CCM2L	-1.71334	0.0870089	-19.6915	2.54854e-86	1.74554e-84	protein_coding
MYL9	-1.37257	0.100568	-13.6482	2.06853e-42	3.46023e-41	protein_coding
HCK	0.519243	0.102123	5.08448	3.68638e-07	1.065e-06	protein_coding
CRNKL1	0.61984	0.05627	11.0155	3.2191e-28	3.0479e-27	protein_coding
PAK5	-3.18704	0.224818	-14.1761	1.28817e-45	2.42775e-44	protein_coding
MROH8	-0.952521	0.0827381	-11.5125	1.14141e-30	1.20844e-29	protein_coding
NOP56	0.736988	0.0559353	13.1757	1.21058e-39	1.83308e-38	protein_coding
SNTA1	-0.645101	0.0821713	-7.85069	4.13765e-15	2.06178e-14	protein_coding
OXT	-0.658844	0.162549	-4.05321	5.05204e-05	0.000117838	protein_coding
TTI1	0.548591	0.0590881	9.2843	1.62775e-20	1.06842e-19	protein_coding
E2F1	2.64804	0.110645	23.9327	1.39983e-126	2.49803e-124	protein_coding
CHMP4B	0.692351	0.0509262	13.5952	4.27664e-42	7.06086e-41	protein_coding
CST9L	2.84398	0.384198	7.40237	1.33779e-13	6.10242e-13	protein_coding
SLC32A1	1.5125	0.377393	4.00776	6.12974e-05	0.000141602	protein_coding
CST4	7.65674	0.326902	23.4221	2.54235e-121	4.04685e-119	protein_coding
WFDC2	1.02403	0.202865	5.04784	4.46823e-07	1.28029e-06	protein_coding
AHCY	0.814393	0.0678636	12.0004	3.53394e-33	4.16094e-32	protein_coding
PPP1R16B	-1.76744	0.128164	-13.7904	2.9103e-43	5.05145e-42	protein_coding
FAM83D	3.49753	0.130385	26.8246	1.66985e-158	5.56826e-156	protein_coding
EPPIN	-0.908114	0.292	-3.10998	0.00187099	0.00360941	protein_coding
DNTTIP1	0.591015	0.0590212	10.0136	1.3281e-23	1.01732e-22	protein_coding
SYNDIG1	2.81532	0.149265	18.8613	2.37457e-79	1.31015e-77	protein_coding
PIGU	0.93057	0.0586601	15.8638	1.1292e-56	3.03987e-55	protein_coding
TNNC2	-0.666159	0.151057	-4.41	1.03373e-05	2.59634e-05	protein_coding
ACOT8	0.591236	0.0549245	10.7645	5.06176e-27	4.55289e-26	protein_coding
CELF4	1.2528	0.184644	6.78492	1.16154e-11	4.70049e-11	protein_coding
CDH20	-3.27058	0.162249	-20.1578	2.29779e-90	1.73221e-88	protein_coding
USP14	0.606963	0.0684622	8.86566	7.60529e-19	4.5897e-18	protein_coding
MYOM1	-3.52607	0.11302	-31.1985	1.11548e-213	1.95999e-210	protein_coding
ST8SIA5	1.01747	0.151911	6.69778	2.11603e-11	8.42355e-11	protein_coding
LAMA1	-1.13039	0.143752	-7.86345	3.73699e-15	1.86723e-14	protein_coding
RNF125	-1.36366	0.0837216	-16.2881	1.19947e-59	3.53072e-58	protein_coding
NOL4	0.6095	0.260316	2.34138	0.0192126	0.0318171	protein_coding
CSTF2	0.824769	0.0477258	17.2814	6.49401e-67	2.41984e-65	protein_coding
MXRA5	1.12224	0.108381	10.3545	3.99303e-25	3.30048e-24	protein_coding
VSIG1	1.62279	0.156635	10.3603	3.75738e-25	3.1102e-24	protein_coding
PSMD10	0.517491	0.0456779	11.3291	9.41262e-30	9.62413e-29	protein_coding
STS	-1.17437	0.098209	-11.9579	5.9036e-33	6.88537e-32	protein_coding
GPR143	1.69446	0.130821	12.9525	2.2739e-38	3.277e-37	protein_coding
MID1	-1.34259	0.140587	-9.54992	1.29802e-21	9.00242e-21	protein_coding
RHOXF1	-2.57641	0.148211	-17.3834	1.10166e-67	4.26509e-66	protein_coding
GUCY2F	1.04306	0.355202	2.93653	0.00331903	0.00618153	protein_coding
PRPS2	0.779504	0.0698423	11.1609	6.33405e-29	6.20289e-28	protein_coding
AMMECR1	1.0164	0.0817705	12.4299	1.79806e-35	2.32567e-34	protein_coding
CHRDL1	-4.40443	0.187096	-23.541	1.55331e-122	2.56178e-120	protein_coding
SUV39H1	0.78419	0.0653069	12.0078	3.23408e-33	3.81772e-32	protein_coding
SRPX	-2.50012	0.116066	-21.5405	6.49382e-103	6.71185e-101	protein_coding
GLRA2	0.856945	0.306464	2.79623	0.00517023	0.00936397	protein_coding
ABCD1	0.578554	0.0921703	6.27702	3.45133e-10	1.26298e-09	protein_coding
CCDC22	0.512064	0.0553339	9.25408	2.16078e-20	1.40858e-19	protein_coding
CACNA1F	0.577564	0.153867	3.75365	0.000174275	0.000382529	protein_coding
SYP	1.53212	0.179888	8.51707	1.63643e-17	9.2249e-17	protein_coding
BMX	-2.68857	0.134812	-19.9432	1.71859e-88	1.24228e-86	protein_coding
LUZP4	1.57948	0.391262	4.03689	5.4164e-05	0.000125899	protein_coding
PLS3	-0.84571	0.093941	-9.00256	2.20509e-19	1.36871e-18	protein_coding
NAA10	0.95919	0.0940077	10.2033	1.91609e-24	1.53167e-23	protein_coding
MTMR8	-0.761845	0.119671	-6.36614	1.93845e-10	7.21083e-10	protein_coding
ZC3H12B	-1.34433	0.0945574	-14.2171	7.17538e-46	1.3647e-44	protein_coding
RBBP7	0.904422	0.0719063	12.5778	2.79753e-36	3.73801e-35	protein_coding
PIM2	0.921601	0.106008	8.69367	3.50915e-18	2.04662e-17	protein_coding
SCML2	0.557504	0.129173	4.31596	1.58912e-05	3.91509e-05	protein_coding
SLC35A2	1.316	0.0562776	23.3842	6.19541e-121	9.69284e-119	protein_coding
RS1	0.923984	0.307266	3.00712	0.00263736	0.00498099	protein_coding
PCSK1N	2.93737	0.256248	11.463	2.02449e-30	2.12271e-29	protein_coding
EMD	0.501013	0.0530222	9.44911	3.41732e-21	2.31559e-20	protein_coding
PGK1	0.87189	0.0705055	12.3663	3.97888e-35	5.07457e-34	protein_coding
SMS	1.12038	0.0660792	16.9551	1.76438e-64	6.07873e-63	protein_coding
PHEX	0.919461	0.138473	6.63999	3.13706e-11	1.23525e-10	protein_coding
UBL4A	0.646853	0.0534671	12.0981	1.08024e-33	1.29901e-32	protein_coding
CD99L2	-0.968004	0.0702933	-13.7709	3.8126e-43	6.59253e-42	protein_coding
EEA1	-0.641902	0.0680717	-9.42979	4.10903e-21	2.77442e-20	protein_coding
GPR50	-2.44787	0.424888	-5.76121	8.35145e-09	2.76169e-08	protein_coding
JADE3	0.796595	0.0794397	10.0277	1.15203e-23	8.85121e-23	protein_coding
CDK16	0.734288	0.0619509	11.8528	2.08239e-32	2.37533e-31	protein_coding
PCYT1B	-0.808703	0.166108	-4.86854	1.12424e-06	3.10632e-06	protein_coding
VGLL1	0.681649	0.31349	2.17439	0.0296759	0.0475355	protein_coding
TIMP1	1.14938	0.0968439	11.8684	1.72737e-32	1.97728e-31	protein_coding
KLHL4	-2.03721	0.118895	-17.1346	8.18998e-66	2.94607e-64	protein_coding
GABRE	-2.29784	0.196219	-11.7106	1.12493e-31	1.24796e-30	protein_coding
FGD1	0.986857	0.095218	10.3642	3.60798e-25	2.98762e-24	protein_coding
PIN4	0.504733	0.0597164	8.45217	2.8594e-17	1.59187e-16	protein_coding
ITIH6	1.3759	0.173251	7.94167	1.99478e-15	1.01165e-14	protein_coding
MAGED2	1.2335	0.101941	12.1002	1.05357e-33	1.26761e-32	protein_coding
KLF8	-1.12896	0.0968771	-11.6535	2.20282e-31	2.40808e-30	protein_coding
SRPX2	-0.873582	0.105112	-8.31099	9.49045e-17	5.14674e-16	protein_coding
ZDHHC15	-1.14717	0.11704	-9.8015	1.10927e-22	8.14857e-22	protein_coding
CENPI	2.21266	0.103191	21.4424	5.3779e-102	5.39965e-100	protein_coding
DRP2	2.11916	0.119382	17.7511	1.68875e-70	7.08438e-69	protein_coding
TAF7L	1.10998	0.153615	7.2257	4.9854e-13	2.195e-12	protein_coding
GLA	0.690436	0.115067	6.0003	1.96951e-09	6.82096e-09	protein_coding
NALCN	-0.876094	0.145504	-6.02109	1.73246e-09	6.02555e-09	protein_coding
FGF14	-0.584365	0.144962	-4.03116	5.55022e-05	0.000128872	protein_coding
HTR2A	-2.56433	0.177871	-14.4168	4.05624e-47	8.10254e-46	protein_coding
TNFSF13B	1.02531	0.115179	8.90184	5.49284e-19	3.33957e-18	protein_coding
CDADC1	-0.78197	0.0436073	-17.9321	6.62211e-72	2.90609e-70	protein_coding
CAB39L	-1.18443	0.0878524	-13.4821	1.99388e-41	3.20058e-40	protein_coding
KLF5	-0.780513	0.153179	-5.09542	3.47968e-07	1.0079e-06	protein_coding
ACP5	0.874036	0.117963	7.40939	1.2688e-13	5.79591e-13	protein_coding
ARHGEF7	-0.541734	0.0505109	-10.7251	7.75982e-27	6.91572e-26	protein_coding
FGF9	-0.882448	0.219212	-4.02555	5.68434e-05	0.000131812	protein_coding
SGCG	-2.41787	0.24809	-9.74593	1.92008e-22	1.39633e-21	protein_coding
SLC25A15	0.807863	0.0619839	13.0334	7.89806e-39	1.1613e-37	protein_coding
FLT1	-0.803643	0.0773114	-10.3949	2.61605e-25	2.17967e-24	protein_coding
RGCC	-1.53241	0.0872383	-17.5658	4.50567e-69	1.80085e-67	protein_coding
KATNAL1	-0.925398	0.0647928	-14.2824	2.81616e-46	5.4376e-45	protein_coding
ACOD1	3.33039	0.330815	10.0672	7.7136e-24	5.98383e-23	protein_coding
DHRS12	-0.578553	0.0744113	-7.77508	7.54013e-15	3.70311e-14	protein_coding
MEDAG	-2.35163	0.133516	-17.6131	1.95336e-69	7.92518e-68	protein_coding
TSC22D1	-0.77863	0.0595327	-13.079	4.33879e-39	6.43132e-38	protein_coding
OLFM4	-0.852342	0.305492	-2.79007	0.00526971	0.00953016	protein_coding
MSLN	4.31306	0.299536	14.3991	5.23941e-47	1.0425e-45	protein_coding
MGRN1	0.857559	0.0495054	17.3225	3.17968e-67	1.20548e-65	protein_coding
CORO1A	1.11208	0.119626	9.29631	1.45398e-20	9.57114e-20	protein_coding
GDPD3	0.956371	0.167677	5.70364	1.17275e-08	3.83481e-08	protein_coding
ELMO3	0.858496	0.0994533	8.63216	6.02066e-18	3.46845e-17	protein_coding
NUTF2	0.638798	0.070715	9.03341	1.6641e-19	1.03984e-18	protein_coding
NUP93	0.545284	0.064263	8.4852	2.15352e-17	1.20758e-16	protein_coding
NFAT5	-1.07239	0.0994574	-10.7824	4.16898e-27	3.76395e-26	protein_coding
CBLN1	-1.06806	0.205873	-5.18797	2.12598e-07	6.26644e-07	protein_coding
ARL2BP	0.532317	0.156983	3.39093	0.000696556	0.00142022	protein_coding
PLLP	-0.641954	0.100097	-6.41332	1.42381e-10	5.34296e-10	protein_coding
ZNF423	-1.16484	0.11228	-10.3745	3.23903e-25	2.68991e-24	protein_coding
CCL22	0.597744	0.140858	4.24359	2.19974e-05	5.34021e-05	protein_coding
CCL17	1.83679	0.176087	10.4311	1.7874e-25	1.49965e-24	protein_coding
PARD6A	0.85086	0.0960818	8.85558	8.32509e-19	5.01614e-18	protein_coding
MMP15	0.509721	0.109188	4.66828	3.03725e-06	8.06145e-06	protein_coding
NME3	1.47695	0.106826	13.8257	1.7832e-43	3.11762e-42	protein_coding
SLC38A7	0.518702	0.0536222	9.67326	3.91685e-22	2.79765e-21	protein_coding
HAS3	-2.89263	0.158359	-18.2663	1.53541e-74	7.3372e-73	protein_coding
TANGO6	-0.598791	0.0542592	-11.0358	2.56896e-28	2.44399e-27	protein_coding
SMPD3	0.953181	0.140542	6.78217	1.18381e-11	4.78636e-11	protein_coding
ESRP2	0.990657	0.0824185	12.0198	2.79523e-33	3.30737e-32	protein_coding
FA2H	0.948323	0.149055	6.36224	1.98835e-10	7.39165e-10	protein_coding
CMC2	0.606521	0.0756606	8.01634	1.08945e-15	5.61745e-15	protein_coding
AXIN1	0.906449	0.0582184	15.5698	1.16803e-54	2.9777e-53	protein_coding
HCFC1R1	0.737841	0.083883	8.79606	1.417e-18	8.41687e-18	protein_coding
MLYCD	-0.886039	0.0568191	-15.594	7.99329e-55	2.04919e-53	protein_coding
MPG	0.746385	0.0688401	10.8423	2.16954e-27	1.98663e-26	protein_coding
WFDC1	0.706509	0.13437	5.25793	1.45688e-07	4.35377e-07	protein_coding
SEC14L5	-0.564323	0.166748	-3.38428	0.000713655	0.00145353	protein_coding
COTL1	0.711983	0.103688	6.86656	6.57674e-12	2.7075e-11	protein_coding
NME4	0.962245	0.0798281	12.054	1.84851e-33	2.20604e-32	protein_coding
CIAO3	1.01653	0.077207	13.1663	1.37178e-39	2.07511e-38	protein_coding
CLCN7	0.599508	0.0580481	10.3278	5.27644e-25	4.32763e-24	protein_coding
HAGHL	3.5004	0.131367	26.646	1.99013e-156	6.27016e-154	protein_coding
ANTKMT	1.78355	0.110475	16.1444	1.24406e-58	3.55212e-57	protein_coding
SLC7A5	2.62953	0.151838	17.318	3.44213e-67	1.29959e-65	protein_coding
METRN	2.3595	0.134062	17.6	2.46289e-69	9.93069e-68	protein_coding
FBXO31	-0.842396	0.0491628	-17.1348	8.15777e-66	2.9368e-64	protein_coding
STUB1	0.619937	0.0815884	7.59835	2.99939e-14	1.42009e-13	protein_coding
RHBDL1	2.60412	0.144862	17.9766	2.97243e-72	1.3261e-70	protein_coding
CRYM	1.24356	0.226013	5.50218	3.75117e-08	1.17957e-07	protein_coding
CAPN15	0.977614	0.0655416	14.9159	2.59577e-50	5.77056e-49	protein_coding
GSPT1	0.534024	0.0496369	10.7586	5.3987e-27	4.84547e-26	protein_coding
UBFD1	0.661488	0.0503204	13.1455	1.80568e-39	2.7153e-38	protein_coding
PRSS33	3.3448	0.416137	8.03773	9.15148e-16	4.73794e-15	protein_coding
EARS2	0.721801	0.0555864	12.9852	1.48418e-38	2.15728e-37	protein_coding
ELOB	1.14828	0.082688	13.8869	7.60979e-44	1.34694e-42	protein_coding
AQP8	0.504028	0.164711	3.06008	0.00221277	0.00422706	protein_coding
HMOX2	0.765691	0.0570973	13.4103	5.26373e-41	8.32647e-40	protein_coding
DNAJA3	0.821275	0.0486511	16.8809	6.21877e-64	2.09976e-62	protein_coding
TOX3	1.48939	0.17249	8.63463	5.89198e-18	3.39774e-17	protein_coding
RBL2	-0.657424	0.0682974	-9.6259	6.21604e-22	4.38773e-21	protein_coding
QPRT	1.49022	0.140828	10.5819	3.61665e-26	3.12626e-25	protein_coding
PYCARD	1.8209	0.122004	14.9249	2.27139e-50	5.0667e-49	protein_coding
MAZ	1.20376	0.0617529	19.4932	1.25285e-84	8.02735e-83	protein_coding
STX4	0.501619	0.0627275	7.99679	1.27701e-15	6.54466e-15	protein_coding
BCKDK	0.637291	0.0566849	11.2427	2.51634e-29	2.5187e-28	protein_coding
NOMO1	0.740921	0.0579855	12.7777	2.18444e-37	3.05648e-36	protein_coding
IL21R	2.62812	0.136797	19.2118	2.94869e-82	1.77949e-80	protein_coding
SYT17	1.43874	0.145155	9.91175	3.70101e-23	2.78545e-22	protein_coding
TMC5	1.14483	0.187121	6.11811	9.46898e-10	3.36168e-09	protein_coding
SLC6A2	-1.1011	0.288077	-3.82224	0.000132245	0.000294404	protein_coding
RNF40	0.659228	0.0634018	10.3976	2.54195e-25	2.1191e-24	protein_coding
KNOP1	1.02472	0.0534919	19.1566	8.52381e-82	5.09022e-80	protein_coding
AQP9	0.844465	0.195146	4.32736	1.50909e-05	3.72816e-05	protein_coding
AAGAB	0.808099	0.0525346	15.3822	2.15442e-53	5.283e-52	protein_coding
CORO2B	-2.32708	0.105473	-22.0633	7.12069e-108	8.13254e-106	protein_coding
CSK	0.818792	0.0597732	13.6983	1.03901e-42	1.76453e-41	protein_coding
HERC1	-0.621636	0.0684217	-9.08537	1.0335e-19	6.54032e-19	protein_coding
RASL12	-1.06867	0.104281	-10.248	1.20865e-24	9.75034e-24	protein_coding
TTC23	-0.909011	0.0758701	-11.9812	4.46061e-33	5.22911e-32	protein_coding
CD276	0.926271	0.0605115	15.3074	6.82809e-53	1.64957e-51	protein_coding
FAH	-0.702857	0.0942629	-7.45635	8.89524e-14	4.09978e-13	protein_coding
CEMIP	3.1288	0.14881	21.0255	3.83306e-98	3.55192e-96	protein_coding
ZNF106	-1.34254	0.0684482	-19.614	1.17485e-85	7.85823e-84	protein_coding
ATP8B4	-1.34573	0.102675	-13.1067	3.01362e-39	4.49328e-38	protein_coding
DTWD1	-0.518899	0.0533657	-9.72347	2.39486e-22	1.73112e-21	protein_coding
FAM189A1	1.61887	0.197377	8.2019	2.36609e-16	1.25909e-15	protein_coding
TJP1	-0.597696	0.0563103	-10.6143	2.55599e-26	2.22203e-25	protein_coding
BMF	0.902604	0.0740565	12.188	3.59958e-34	4.41695e-33	protein_coding
OIP5	2.25002	0.10057	22.3727	7.26667e-111	8.80559e-109	protein_coding
MYEF2	0.681881	0.0892074	7.64377	2.1095e-14	1.00753e-13	protein_coding
PDGFRL	-1.19127	0.111262	-10.7069	9.44992e-27	8.39413e-26	protein_coding
ZDHHC2	-1.01215	0.108915	-9.293	1.49995e-20	9.8652e-20	protein_coding
BRF2	0.686346	0.108214	6.34249	2.26075e-10	8.377e-10	protein_coding
RP1	1.33264	0.204061	6.53063	6.54942e-11	2.51537e-10	protein_coding
CA2	0.892238	0.189147	4.71716	2.39157e-06	6.41102e-06	protein_coding
RIPK2	0.953398	0.0790178	12.0656	1.60457e-33	1.91843e-32	protein_coding
TRPA1	4.67832	0.251385	18.6102	2.65809e-77	1.37366e-75	protein_coding
CPQ	-0.595529	0.0790797	-7.53074	5.04537e-14	2.35822e-13	protein_coding
SFRP1	-2.5248	0.220921	-11.4285	3.01165e-30	3.13404e-29	protein_coding
LAPTM4B	1.34904	0.119569	11.2825	1.60131e-29	1.61739e-28	protein_coding
POP1	1.07474	0.0841008	12.7792	2.14327e-37	2.99979e-36	protein_coding
JPH1	1.61364	0.140711	11.4677	1.9158e-30	2.01199e-29	protein_coding
DKK4	-1.46681	0.244639	-5.99583	2.02454e-09	7.00675e-09	protein_coding
GDAP1	0.928774	0.141572	6.56042	5.36569e-11	2.0733e-10	protein_coding
ESRP1	1.60708	0.0841007	19.109	2.12455e-81	1.25236e-79	protein_coding
CCN4	3.51175	0.120415	29.1637	5.59383e-187	4.64634e-184	protein_coding
ZC2HC1A	-0.518361	0.101728	-5.09557	3.47691e-07	1.00716e-06	protein_coding
IL7	-0.617654	0.114972	-5.37221	7.77754e-08	2.38047e-07	protein_coding
TRPS1	1.21661	0.104715	11.6183	3.32795e-31	3.61384e-30	protein_coding
SPAG1	1.34084	0.0860645	15.5795	1.00401e-54	2.5667e-53	protein_coding
NCALD	-1.4676	0.142891	-10.2708	9.54503e-25	7.74521e-24	protein_coding
GSDMD	1.04908	0.0904293	11.6012	4.06562e-31	4.39295e-30	protein_coding
GFUS	1.80485	0.0844819	21.3637	2.90572e-101	2.84251e-99	protein_coding
PYCR3	1.80231	0.090772	19.8554	9.9041e-88	7.02576e-86	protein_coding
SQLE	2.29431	0.109407	20.9705	1.22092e-97	1.11777e-95	protein_coding
SH2D4A	0.708191	0.114402	6.19038	6.00191e-10	2.16154e-09	protein_coding
GSR	0.984045	0.0873504	11.2655	1.94268e-29	1.95483e-28	protein_coding
MCM4	1.81172	0.092815	19.5197	7.47187e-85	4.84865e-83	protein_coding
ADAM2	1.66628	0.536582	3.10536	0.0019005	0.00366277	protein_coding
KCTD9	-0.730864	0.0705742	-10.356	3.93165e-25	3.25034e-24	protein_coding
BNIP3L	-0.797453	0.0683898	-11.6604	2.03062e-31	2.22463e-30	protein_coding
MAN2B1	0.51188	0.0616347	8.30506	9.97703e-17	5.40613e-16	protein_coding
TULP2	-1.16987	0.130384	-8.97248	2.89916e-19	1.79004e-18	protein_coding
DHDH	1.47193	0.144742	10.1693	2.7172e-24	2.15023e-23	protein_coding
MAP4K1	0.98334	0.119701	8.21496	2.12231e-16	1.13266e-15	protein_coding
NFKBIB	0.844987	0.0815722	10.3588	3.81865e-25	3.15978e-24	protein_coding
TUBB4A	1.80012	0.221555	8.12497	4.47488e-16	2.34843e-15	protein_coding
RELB	0.902558	0.0915284	9.86096	6.14594e-23	4.57953e-22	protein_coding
LIN7B	0.703787	0.0941497	7.47519	7.7095e-14	3.56587e-13	protein_coding
PPP1R37	1.18254	0.0735398	16.0802	3.51079e-58	9.93722e-57	protein_coding
PIH1D1	0.516264	0.0626442	8.24121	1.70484e-16	9.15311e-16	protein_coding
CKM	1.62122	0.161889	10.0144	1.31795e-23	1.00984e-22	protein_coding
ARHGEF18	0.676382	0.0592187	11.4218	3.25531e-30	3.38375e-29	protein_coding
PEX11G	0.667876	0.106146	6.29207	3.13259e-10	1.15012e-09	protein_coding
DOT1L	0.549132	0.0582557	9.42623	4.25111e-21	2.86865e-20	protein_coding
PLEKHJ1	0.718405	0.0751291	9.56228	1.15186e-21	8.00573e-21	protein_coding
SLC17A7	-2.95718	0.125361	-23.5893	4.9653e-123	8.33951e-121	protein_coding
RNASEH2A	1.81392	0.166467	10.8966	1.19664e-27	1.10662e-26	protein_coding
CD37	0.847479	0.114167	7.42314	1.14372e-13	5.23438e-13	protein_coding
AMH	2.71253	0.186135	14.5729	4.17645e-48	8.649e-47	protein_coding
DKKL1	0.731291	0.146111	5.00502	5.58549e-07	1.58647e-06	protein_coding
STX10	0.647717	0.0698316	9.2754	1.76947e-20	1.15861e-19	protein_coding
RETN	1.32647	0.216315	6.13213	8.67128e-10	3.08664e-09	protein_coding
FCER2	-1.07495	0.264044	-4.07111	4.67893e-05	0.000109482	protein_coding
CLEC4M	-1.97835	0.252404	-7.83804	4.57642e-15	2.27397e-14	protein_coding
IL4I1	2.70259	0.138098	19.5702	2.7777e-85	1.82323e-83	protein_coding
TLE6	1.5855	0.127501	12.4352	1.68263e-35	2.17884e-34	protein_coding
PTOV1	0.669068	0.0656689	10.1885	2.23176e-24	1.77592e-23	protein_coding
NOVA2	-1.45628	0.0828192	-17.5838	3.27891e-69	1.31629e-67	protein_coding
LILRB1	0.812513	0.102078	7.95974	1.72406e-15	8.76494e-15	protein_coding
MED25	0.953526	0.0601563	15.8508	1.38768e-56	3.72472e-55	protein_coding
SNAPC2	0.951803	0.0773376	12.3071	8.2924e-35	1.04591e-33	protein_coding
C19orf53	0.805975	0.0721617	11.169	5.78196e-29	5.67928e-28	protein_coding
TIMM44	0.558255	0.0671525	8.31324	9.31232e-17	5.05194e-16	protein_coding
ASF1B	3.05031	0.0983773	31.0062	4.44516e-211	6.76909e-208	protein_coding
TNNT1	4.67944	0.213267	21.9417	1.03988e-106	1.1701e-104	protein_coding
PPP6R1	0.816753	0.0528288	15.4604	6.42266e-54	1.60422e-52	protein_coding
RASAL3	0.787071	0.11185	7.03685	1.96632e-12	8.35388e-12	protein_coding
SYDE1	-0.568117	0.0832422	-6.82487	8.80073e-12	3.5904e-11	protein_coding
CASP14	6.36653	0.350207	18.1793	7.52367e-74	3.50368e-72	protein_coding
SLC1A6	3.13097	0.339029	9.23512	2.57994e-20	1.67656e-19	protein_coding
POP4	0.561521	0.0650397	8.6335	5.95018e-18	3.43044e-17	protein_coding
CCNE1	2.8244	0.160384	17.6103	2.0541e-69	8.31909e-68	protein_coding
PDCD5	0.734631	0.0761505	9.64708	5.05729e-22	3.59033e-21	protein_coding
TIMM50	0.573859	0.063769	8.99903	2.27721e-19	1.41252e-18	protein_coding
DYRK1B	0.659445	0.0725904	9.08445	1.04221e-19	6.59269e-19	protein_coding
CLC	-0.970629	0.374915	-2.58893	0.00962737	0.0167568	protein_coding
CCNP	2.98804	0.168777	17.7041	3.89864e-70	1.61767e-68	protein_coding
GPI	0.55005	0.0752646	7.30822	2.70705e-13	1.20971e-12	protein_coding
PRX	-1.16931	0.0957303	-12.2147	2.59596e-34	3.2087e-33	protein_coding
PIAS4	0.724618	0.055118	13.1467	1.77813e-39	2.67475e-38	protein_coding
SHD	2.11037	0.245285	8.60377	7.71402e-18	4.42278e-17	protein_coding
TBCB	1.03739	0.0685092	15.1423	8.51809e-52	1.98238e-50	protein_coding
FSD1	2.69765	0.215597	12.5125	6.37938e-36	8.40842e-35	protein_coding
POLR2I	0.840595	0.092407	9.09666	9.31557e-20	5.90663e-19	protein_coding
OVOL3	0.661172	0.168865	3.91539	9.02564e-05	0.00020469	protein_coding
CLIP3	-0.821187	0.0824728	-9.95706	2.349e-23	1.78229e-22	protein_coding
ZFR2	1.70792	0.26037	6.55959	5.39557e-11	2.08414e-10	protein_coding
TJP3	1.69562	0.102559	16.533	2.1222e-61	6.58185e-60	protein_coding
APLP1	2.52447	0.177055	14.2581	3.98951e-46	7.64179e-45	protein_coding
CCDC9	0.560413	0.0669978	8.36464	6.02972e-17	3.3029e-16	protein_coding
BBC3	1.3503	0.0981254	13.761	4.37504e-43	7.55079e-42	protein_coding
TGFB1	0.83712	0.0783616	10.6828	1.22552e-26	1.0827e-25	protein_coding
PLIN3	0.609546	0.0585322	10.4139	2.14357e-25	1.79189e-24	protein_coding
MRPL4	0.612803	0.0708117	8.65398	4.97344e-18	2.87676e-17	protein_coding
SIGLEC8	0.64321	0.121226	5.30589	1.12127e-07	3.38268e-07	protein_coding
CD79A	1.08909	0.204201	5.33344	9.63706e-08	2.92667e-07	protein_coding
LIM2	-0.77057	0.305405	-2.52311	0.0116323	0.0199997	protein_coding
NOP53	-0.55101	0.0887629	-6.20766	5.37803e-10	1.9439e-09	protein_coding
NKG7	0.594148	0.155543	3.81984	0.000133539	0.000297171	protein_coding
ETFB	-0.512697	0.108477	-4.72632	2.28628e-06	6.14174e-06	protein_coding
CEACAM5	5.27094	0.27901	18.8916	1.33709e-79	7.43111e-78	protein_coding
BABAM1	0.631104	0.0695364	9.07587	1.12771e-19	7.12566e-19	protein_coding
NAPA	0.552339	0.052721	10.4767	1.10582e-25	9.36043e-25	protein_coding
RABAC1	1.00142	0.101349	9.8809	5.03788e-23	3.77172e-22	protein_coding
ATP1A3	3.04115	0.213109	14.2704	3.34748e-46	6.43089e-45	protein_coding
MEIS3	1.0298	0.105709	9.74187	1.9985e-22	1.4522e-21	protein_coding
PTPRS	-0.976111	0.0935189	-10.4376	1.67026e-25	1.40368e-24	protein_coding
CNFN	1.24663	0.129453	9.62998	5.97392e-22	4.2253e-21	protein_coding
KDELR1	0.626264	0.0504257	12.4195	2.0474e-35	2.64443e-34	protein_coding
CYTH2	0.574269	0.057898	9.91864	3.45431e-23	2.60235e-22	protein_coding
GRIN2D	2.16241	0.133359	16.215	3.95165e-59	1.14693e-57	protein_coding
SYNGR4	3.03924	0.180127	16.8728	7.13681e-64	2.40087e-62	protein_coding
CLEC11A	1.43648	0.121222	11.85	2.15212e-32	2.45242e-31	protein_coding
CCDC114	1.29274	0.132839	9.73162	2.21045e-22	1.60188e-21	protein_coding
CARD8	-0.609489	0.052304	-11.6528	2.22009e-31	2.42579e-30	protein_coding
LIG1	1.022	0.0624466	16.3659	3.35007e-60	1.00357e-58	protein_coding
ZNF175	-0.566233	0.0789078	-7.17589	7.18399e-13	3.13401e-12	protein_coding
SIGLEC5	0.556793	0.145971	3.81442	0.000136506	0.000303432	protein_coding
HAS1	-2.22022	0.209942	-10.5754	3.87536e-26	3.3461e-25	protein_coding
RAB3D	0.966131	0.0796764	12.1257	7.72145e-34	9.32945e-33	protein_coding
TMEM205	0.912471	0.0972177	9.38585	6.24106e-21	4.17815e-20	protein_coding
CAPS	2.65756	0.153001	17.3696	1.40209e-67	5.39621e-66	protein_coding
PLPPR2	0.887013	0.0694815	12.7662	2.53317e-37	3.53252e-36	protein_coding
FAM83E	1.88715	0.191182	9.87093	5.56447e-23	4.15983e-22	protein_coding
RASIP1	-1.38616	0.0988387	-14.0245	1.1046e-44	2.01207e-43	protein_coding
FGF21	3.23993	0.552282	5.86644	4.4526e-09	1.50197e-08	protein_coding
BCAT2	0.875292	0.0823436	10.6298	2.16687e-26	1.88843e-25	protein_coding
PLEKHA4	-0.880072	0.113533	-7.75171	9.06626e-15	4.43831e-14	protein_coding
PPP2R1A	0.592586	0.0525296	11.281	1.62874e-29	1.64364e-28	protein_coding
CACNG7	0.776626	0.306722	2.53202	0.0113407	0.0195372	protein_coding
LILRB5	-2.77655	0.13972	-19.8722	7.07804e-88	5.04451e-86	protein_coding
KLF1	1.72055	0.141359	12.1715	4.40732e-34	5.38785e-33	protein_coding
DNASE2	0.850097	0.0552989	15.3728	2.49221e-53	6.09499e-52	protein_coding
MAST1	2.05725	0.169149	12.1624	4.93096e-34	6.0103e-33	protein_coding
PRPF31	0.706206	0.0762139	9.26611	1.93067e-20	1.26163e-19	protein_coding
TFPT	1.22472	0.0974244	12.571	3.04981e-36	4.07034e-35	protein_coding
JAK3	0.624921	0.11908	5.24791	1.53836e-07	4.58768e-07	protein_coding
SLC5A5	2.02834	0.212492	9.5455	1.35454e-21	9.38296e-21	protein_coding
PIK3R2	0.54321	0.124607	4.35938	1.30431e-05	3.24313e-05	protein_coding
RAB3A	1.41981	0.0950292	14.9408	1.78772e-50	3.99951e-49	protein_coding
ISYNA1	1.02283	0.10358	9.8748	5.35404e-23	4.00448e-22	protein_coding
COMP	4.53409	0.16392	27.6603	2.09678e-168	9.48408e-166	protein_coding
UPK1A	2.13132	0.244978	8.70002	3.31821e-18	1.93674e-17	protein_coding
COPE	1.10802	0.0762774	14.5262	8.27133e-48	1.6922e-46	protein_coding
DDX49	0.810331	0.0669756	12.0989	1.07038e-33	1.2875e-32	protein_coding
ETV2	0.657622	0.0957328	6.86935	6.44957e-12	2.65659e-11	protein_coding
ATP4A	-0.511995	0.229125	-2.23456	0.0254461	0.0412402	protein_coding
ARMC6	0.775145	0.0619069	12.5211	5.72179e-36	7.55257e-35	protein_coding
TMEM147	0.963095	0.0710848	13.5485	8.08302e-42	1.32069e-40	protein_coding
GAPDHS	1.10023	0.280382	3.92403	8.70814e-05	0.000197901	protein_coding
MAG	1.43242	0.217497	6.58593	4.52051e-11	1.75623e-10	protein_coding
HAMP	0.579122	0.130256	4.44604	8.74689e-06	2.21541e-05	protein_coding
LSR	1.57792	0.0852269	18.5144	1.58163e-76	7.99285e-75	protein_coding
HPN	2.22876	0.148889	14.9693	1.16484e-50	2.61882e-49	protein_coding
GSK3A	0.623705	0.0474068	13.1565	1.56244e-39	2.3565e-38	protein_coding
ATP13A1	0.891208	0.0512563	17.3873	1.02963e-67	3.993e-66	protein_coding
GRIK5	-0.874859	0.138112	-6.33444	2.38212e-10	8.81457e-10	protein_coding
SIPA1L3	1.07138	0.0669307	16.0073	1.13609e-57	3.157e-56	protein_coding
CADM4	0.683347	0.0871499	7.84105	4.46801e-15	2.22156e-14	protein_coding
SMG9	0.614617	0.0515184	11.9301	8.25164e-33	9.5823e-32	protein_coding
AVL9	0.574309	0.0604178	9.50562	1.98853e-21	1.36321e-20	protein_coding
RUNDC3B	-1.66713	0.105831	-15.7528	6.57285e-56	1.74072e-54	protein_coding
RASA4	-1.29208	0.0965224	-13.3863	7.27405e-41	1.14628e-39	protein_coding
TFPI2	-0.913539	0.24061	-3.79677	0.000146595	0.000324768	protein_coding
ITGB8	-0.556484	0.152686	-3.64463	0.000267772	0.000575206	protein_coding
HBP1	-0.619639	0.0608895	-10.1764	2.52618e-24	2.00392e-23	protein_coding
DNAH11	1.81955	0.211859	8.58848	8.81271e-18	5.03691e-17	protein_coding
DLX5	2.36614	0.187475	12.6211	1.61544e-36	2.17827e-35	protein_coding
PTN	-2.36643	0.193618	-12.2222	2.36689e-34	2.93112e-33	protein_coding
MPP6	-0.888877	0.131989	-6.73447	1.64529e-11	6.59618e-11	protein_coding
GSDME	-0.780538	0.0807096	-9.67094	4.00665e-22	2.86e-21	protein_coding
ATP6V0A4	0.519354	0.225821	2.29985	0.0214568	0.0352437	protein_coding
TTC26	0.566027	0.0569167	9.94483	2.65631e-23	2.01078e-22	protein_coding
ADAP1	1.36055	0.122718	11.0868	1.45419e-28	1.40184e-27	protein_coding
TFEC	0.813274	0.11503	7.07008	1.5484e-12	6.6227e-12	protein_coding
CAV2	-2.88493	0.101475	-28.4299	8.63602e-178	5.19116e-175	protein_coding
CAV1	-3.36056	0.104634	-32.1174	2.52224e-226	7.68172e-223	protein_coding
MET	-1.61274	0.13786	-11.6984	1.29883e-31	1.43636e-30	protein_coding
WNT2	0.857911	0.129942	6.60224	4.04982e-11	1.58103e-10	protein_coding
HOXA1	-0.750509	0.106805	-7.0269	2.11169e-12	8.95319e-12	protein_coding
HOXA2	-2.11553	0.153465	-13.7851	3.13399e-43	5.43146e-42	protein_coding
HOXA3	-1.74887	0.136716	-12.7919	1.81871e-37	2.55021e-36	protein_coding
LFNG	0.865499	0.122387	7.07182	1.5291e-12	6.54137e-12	protein_coding
HOXA5	-2.34806	0.14047	-16.7158	1.00549e-62	3.2578e-61	protein_coding
HOXA6	-2.33072	0.1687	-13.8157	2.04893e-43	3.57401e-42	protein_coding
BRAT1	0.738163	0.0682787	10.811	3.05211e-27	2.77202e-26	protein_coding
IQCE	0.69503	0.0585851	11.8636	1.8295e-32	2.09208e-31	protein_coding
VIPR2	0.638384	0.218619	2.92008	0.00349944	0.00649422	protein_coding
SSBP1	0.625784	0.0553569	11.3045	1.24633e-29	1.26584e-28	protein_coding
CPED1	-2.90534	0.125672	-23.1184	3.02334e-118	4.48436e-116	protein_coding
EVX1	1.32078	0.281004	4.70022	2.59884e-06	6.9434e-06	protein_coding
HIBADH	-0.588716	0.0613919	-9.58948	8.85287e-22	6.1878e-21	protein_coding
CPVL	-0.599647	0.102323	-5.86031	4.62002e-09	1.55719e-08	protein_coding
CHN2	0.937301	0.182485	5.13633	2.80154e-07	8.16888e-07	protein_coding
ABHD11	1.33686	0.085833	15.5751	1.07417e-54	2.74302e-53	protein_coding
STX1A	1.51453	0.0944815	16.0299	7.90134e-58	2.20639e-56	protein_coding
NOD1	-0.747186	0.0620809	-12.0357	2.30693e-33	2.74095e-32	protein_coding
GARS1	0.906796	0.0633337	14.3178	1.69523e-46	3.31102e-45	protein_coding
CRHR2	-1.56325	0.129732	-12.0498	1.94396e-33	2.31753e-32	protein_coding
EPHB6	-0.800626	0.161346	-4.96216	6.97144e-07	1.96231e-06	protein_coding
CASP2	0.514812	0.0523372	9.83645	7.84293e-23	5.80519e-22	protein_coding
CHCHD2	0.776175	0.0650662	11.929	8.35653e-33	9.69918e-32	protein_coding
CCL24	-2.19633	0.242263	-9.06589	1.23589e-19	7.78874e-19	protein_coding
HSPB1	1.63028	0.125839	12.9553	2.19357e-38	3.16622e-37	protein_coding
NPTX2	1.74679	0.167417	10.4338	1.73862e-25	1.45952e-24	protein_coding
PDAP1	0.659328	0.0590665	11.1625	6.22307e-29	6.09812e-28	protein_coding
NUDT1	1.1111	0.0888129	12.5106	6.5369e-36	8.60858e-35	protein_coding
PTPRZ1	-1.35971	0.265261	-5.12593	2.96067e-07	8.61772e-07	protein_coding
HYAL4	0.745819	0.205321	3.63245	0.000280738	0.00060187	protein_coding
AIMP2	0.791623	0.0513596	15.4133	1.33162e-53	3.2883e-52	protein_coding
TFR2	3.2713	0.154333	21.1964	1.03009e-99	9.86553e-98	protein_coding
FSCN3	-1.0481	0.121672	-8.61415	7.04627e-18	4.04908e-17	protein_coding
MOSPD3	0.810993	0.0680909	11.9105	1.04406e-32	1.20507e-31	protein_coding
PPP1R17	-1.63958	0.32653	-5.02123	5.13417e-07	1.46319e-06	protein_coding
IMPDH1	0.806223	0.0729456	11.0524	2.13481e-28	2.0386e-27	protein_coding
LSM5	0.50805	0.0581097	8.74294	2.27125e-18	1.33573e-17	protein_coding
SERPINE1	1.00761	0.131383	7.66928	1.72958e-14	8.29719e-14	protein_coding
AP1S1	1.2342	0.0637178	19.3699	1.38657e-83	8.59485e-82	protein_coding
PLOD3	0.746432	0.078916	9.45855	3.1223e-21	2.12103e-20	protein_coding
RPA3	0.797263	0.0580965	13.7231	7.38661e-43	1.26386e-41	protein_coding
ZNHIT1	0.562797	0.0757071	7.43388	1.05461e-13	4.84013e-13	protein_coding
MYL10	0.949035	0.267802	3.5438	0.000394412	0.000830337	protein_coding
EZH2	2.31277	0.0917041	25.2199	2.42556e-140	5.40533e-138	protein_coding
MEST	-1.58958	0.121548	-13.0778	4.41198e-39	6.53557e-38	protein_coding
MEOX2	-2.70048	0.148957	-18.1293	1.87173e-73	8.61108e-72	protein_coding
ANKMY2	-0.608746	0.0551969	-11.0286	2.78105e-28	2.64027e-27	protein_coding
TSPAN13	1.57465	0.101706	15.4824	4.5641e-54	1.14564e-52	protein_coding
RARRES2	-1.43765	0.125387	-11.4657	1.96253e-30	2.05964e-29	protein_coding
AGR2	2.36504	0.201745	11.7229	9.72506e-32	1.08255e-30	protein_coding
BLVRA	0.655039	0.0853226	7.6772	1.62599e-14	7.81088e-14	protein_coding
AEBP1	1.14488	0.111133	10.3018	6.91203e-25	5.63974e-24	protein_coding
POLD2	0.745072	0.0665952	11.1881	4.66514e-29	4.60606e-28	protein_coding
MYL7	-1.24574	0.28556	-4.36243	1.28625e-05	3.19998e-05	protein_coding
GCK	-0.994999	0.150204	-6.6243	3.48891e-11	1.36813e-10	protein_coding
YKT6	0.708027	0.0504999	14.0204	1.1699e-44	2.13016e-43	protein_coding
TBL2	0.877951	0.0485093	18.0986	3.26888e-73	1.49037e-71	protein_coding
LIMK1	1.03698	0.0628351	16.5032	3.47805e-61	1.07142e-59	protein_coding
SLC1A1	2.25671	0.202565	11.1406	7.95462e-29	7.74838e-28	protein_coding
LHX2	4.4687	0.237133	18.8447	3.24573e-79	1.78219e-77	protein_coding
FSD1L	0.704281	0.0873419	8.06349	7.41446e-16	3.85349e-15	protein_coding
CNTNAP3	-2.30105	0.174619	-13.1776	1.18145e-39	1.78956e-38	protein_coding
NMRK1	-0.537323	0.0602706	-8.91518	4.87039e-19	2.9718e-18	protein_coding
TMEM245	-0.902639	0.0585893	-15.4062	1.48687e-53	3.66178e-52	protein_coding
PRUNE2	-1.37122	0.139093	-9.85831	6.31013e-23	4.69728e-22	protein_coding
TRIM14	0.759527	0.0679959	11.1702	5.70634e-29	5.60861e-28	protein_coding
CORO2A	1.39972	0.0919255	15.2267	2.35061e-52	5.57266e-51	protein_coding
SEC61B	0.571307	0.0600975	9.50632	1.97522e-21	1.35469e-20	protein_coding
C5	-0.562819	0.0861005	-6.53677	6.28627e-11	2.41797e-10	protein_coding
OGN	-2.38354	0.192385	-12.3895	2.98013e-35	3.82212e-34	protein_coding
ASPN	1.83479	0.159689	11.4897	1.48549e-30	1.56547e-29	protein_coding
ECM2	-2.59717	0.114079	-22.7663	9.88876e-115	1.3248e-112	protein_coding
TLE4	-1.23904	0.0936951	-13.2242	6.36304e-40	9.7123e-39	protein_coding
LHX6	-1.70799	0.110763	-15.4202	1.19721e-53	2.96121e-52	protein_coding
AMBP	0.825015	0.194972	4.23144	2.32195e-05	5.62112e-05	protein_coding
DNM1	-0.538446	0.0937982	-5.74047	9.44133e-09	3.10904e-08	protein_coding
ENG	-0.561536	0.0726422	-7.73017	1.07407e-14	5.23112e-14	protein_coding
RLN2	1.38349	0.181229	7.63395	2.27674e-14	1.08559e-13	protein_coding
RLN1	0.520741	0.139126	3.74294	0.000181881	0.000398266	protein_coding
PLGRKT	0.700509	0.069623	10.0615	8.17831e-24	6.33036e-23	protein_coding
TBC1D13	-0.510224	0.0453387	-11.2536	2.22301e-29	2.22955e-28	protein_coding
KANK1	-1.83122	0.0899216	-20.3646	3.44458e-92	2.70382e-90	protein_coding
ELAVL2	2.63299	0.177277	14.8524	6.70891e-50	1.47068e-48	protein_coding
NCS1	0.652768	0.0958702	6.80888	9.83648e-12	3.99938e-11	protein_coding
CA9	4.77607	0.285971	16.7012	1.28361e-62	4.14421e-61	protein_coding
TYRP1	3.88934	0.254459	15.2847	9.66695e-53	2.32434e-51	protein_coding
MPDZ	-1.17338	0.0772586	-15.1877	4.26623e-52	1.00102e-50	protein_coding
LHX3	2.19624	0.416328	5.27526	1.32567e-07	3.97389e-07	protein_coding
DDX58	0.939239	0.097755	9.60809	7.39053e-22	5.18711e-21	protein_coding
EDF1	0.602822	0.0790918	7.6218	2.50156e-14	1.19092e-13	protein_coding
PIP5K1B	-1.08779	0.159105	-6.83696	8.08923e-12	3.30751e-11	protein_coding
GLIS3	0.607301	0.115879	5.24084	1.59847e-07	4.75948e-07	protein_coding
BAG1	0.577729	0.0877937	6.58052	4.68799e-11	1.81944e-10	protein_coding
RAPGEF1	-0.530299	0.0468601	-11.3166	1.08565e-29	1.10707e-28	protein_coding
NPDC1	0.524517	0.101305	5.17759	2.24773e-07	6.60992e-07	protein_coding
APBA1	-1.27922	0.117848	-10.8548	1.89144e-27	1.7379e-26	protein_coding
SH3GL2	1.72747	0.235936	7.32177	2.44718e-13	1.09745e-12	protein_coding
PTGDS	-0.8609	0.175784	-4.89748	9.70754e-07	2.69658e-06	protein_coding
SHB	0.827432	0.0706437	11.7128	1.09655e-31	1.21708e-30	protein_coding
EXOSC3	0.711104	0.0644279	11.0372	2.52796e-28	2.40598e-27	protein_coding
ZFAND5	-0.814652	0.050999	-15.9739	1.94328e-57	5.37389e-56	protein_coding
DVL1	0.549389	0.0774747	7.09121	1.32947e-12	5.71198e-12	protein_coding
PDLIM1	-0.638003	0.10213	-6.247	4.18406e-10	1.5244e-09	protein_coding
DNTT	0.659296	0.300941	2.19078	0.0284674	0.0457393	protein_coding
GATA3	1.78905	0.140182	12.7623	2.66065e-37	3.7069e-36	protein_coding
ATRNL1	1.35751	0.229362	5.91863	3.2464e-09	1.10637e-08	protein_coding
RAB11FIP2	-0.754622	0.0525533	-14.3592	9.33478e-47	1.84451e-45	protein_coding
CXCL12	-1.91336	0.103418	-18.5013	2.01594e-76	1.01539e-74	protein_coding
CUBN	-1.53173	0.101432	-15.1011	1.59345e-51	3.68211e-50	protein_coding
TRDMT1	-0.56754	0.0852335	-6.65865	2.76361e-11	1.09178e-10	protein_coding
UNC5B	1.98313	0.0893362	22.1985	3.54861e-109	4.14615e-107	protein_coding
CDH23	-1.92123	0.115658	-16.6112	5.77966e-62	1.82979e-60	protein_coding
VSIR	-1.57168	0.0923526	-17.0183	6.01206e-65	2.10625e-63	protein_coding
SPOCK2	0.856971	0.136085	6.29734	3.02806e-10	1.11326e-09	protein_coding
CCSER2	-0.509471	0.0548128	-9.29475	1.47555e-20	9.70754e-20	protein_coding
BMPR1A	-0.575016	0.0546323	-10.5252	6.61125e-26	5.64539e-25	protein_coding
ACTA2	-1.67813	0.104111	-16.1186	1.88892e-58	5.37654e-57	protein_coding
TLX1	5.91923	0.341653	17.3253	3.03293e-67	1.15271e-65	protein_coding
KAZALD1	1.52847	0.135719	11.2621	2.01995e-29	2.03035e-28	protein_coding
FGF8	-1.1292	0.225718	-5.00273	5.65253e-07	1.60451e-06	protein_coding
NPM3	0.764683	0.101332	7.54628	4.47854e-14	2.09693e-13	protein_coding
ARHGAP21	-0.843844	0.0768103	-10.9861	4.45886e-28	4.19651e-27	protein_coding
FBXL15	0.687408	0.101633	6.76365	1.34554e-11	5.42348e-11	protein_coding
LARP4B	0.564268	0.0490098	11.5134	1.12968e-30	1.19769e-29	protein_coding
GTPBP4	0.702818	0.0698231	10.0657	7.83357e-24	6.07381e-23	protein_coding
BCCIP	0.567686	0.0529161	10.728	7.51727e-27	6.7074e-26	protein_coding
NEURL1	3.52765	0.19764	17.8489	2.94933e-71	1.26158e-69	protein_coding
MAP3K8	-0.999403	0.102994	-9.70355	2.91176e-22	2.0968e-21	protein_coding
DKK1	2.18474	0.246926	8.84776	8.92962e-19	5.37188e-18	protein_coding
EBF3	-2.68081	0.115145	-23.282	6.7543e-120	1.04244e-117	protein_coding
SORCS1	1.49187	0.252345	5.91203	3.3792e-09	1.15017e-08	protein_coding
TASOR2	0.838545	0.0900229	9.3148	1.22187e-20	8.06997e-20	protein_coding
UBE2S	2.52288	0.107367	23.4978	4.2958e-122	6.98396e-120	protein_coding
RPL28	0.628654	0.086709	7.25016	4.16283e-13	1.8401e-12	protein_coding
DNAJC12	2.04736	0.175663	11.6551	2.16247e-31	2.3651e-30	protein_coding
PPIF	0.915968	0.0960105	9.54029	1.42434e-21	9.85604e-21	protein_coding
RUNDC3A	2.26115	0.210287	10.7527	5.75736e-27	5.16129e-26	protein_coding
CSF3	-3.58475	0.303061	-11.8285	2.7809e-32	3.15712e-31	protein_coding
PSMD3	1.41633	0.117362	12.0681	1.55781e-33	1.86398e-32	protein_coding
RAPGEFL1	1.31877	0.146203	9.02012	1.87886e-19	1.17211e-18	protein_coding
RNF43	0.701118	0.131046	5.35018	8.7866e-08	2.67765e-07	protein_coding
WNT3	0.632267	0.117517	5.38023	7.43909e-08	2.28085e-07	protein_coding
ASPA	-3.51545	0.134076	-26.2199	1.57733e-151	4.50368e-149	protein_coding
SEPTIN4	-0.746411	0.0933886	-7.99253	1.32201e-15	6.76388e-15	protein_coding
TRIM37	0.758759	0.0771497	9.83489	7.96556e-23	5.89309e-22	protein_coding
KRT37	3.30995	0.243941	13.5686	6.14724e-42	1.00909e-40	protein_coding
PNPO	0.54944	0.0788386	6.96918	3.188e-12	1.33763e-11	protein_coding
CBX1	0.729819	0.067256	10.8514	1.96483e-27	1.80461e-26	protein_coding
GALK1	0.903535	0.091005	9.92842	3.13185e-23	2.36371e-22	protein_coding
HOXB6	1.63839	0.191742	8.5448	1.28757e-17	7.30155e-17	protein_coding
ENO3	0.72777	0.102738	7.08374	1.40314e-12	6.01663e-12	protein_coding
PFN1	0.876936	0.0646422	13.566	6.37018e-42	1.04381e-40	protein_coding
RASD1	-1.56593	0.156075	-10.0332	1.08919e-23	8.37826e-23	protein_coding
C1QBP	0.509737	0.0623463	8.1759	2.93677e-16	1.55606e-15	protein_coding
SLC6A4	3.95235	0.261688	15.1033	1.54074e-51	3.56209e-50	protein_coding
BLMH	0.582783	0.0834743	6.98159	2.91861e-12	1.2273e-11	protein_coding
ALDH3A1	-1.49558	0.255755	-5.84772	4.98369e-09	1.67605e-08	protein_coding
ICAM2	-1.47172	0.0889638	-16.5429	1.8015e-61	5.59481e-60	protein_coding
SYNGR2	1.19518	0.0730655	16.3577	3.83594e-60	1.14686e-58	protein_coding
PSMD11	0.723682	0.0667278	10.8453	2.09995e-27	1.92445e-26	protein_coding
LGALS3BP	0.712058	0.0969286	7.34621	2.0391e-13	9.18773e-13	protein_coding
ASIC2	1.57545	0.267336	5.89316	3.78869e-09	1.28495e-08	protein_coding
CCL7	3.76463	0.285997	13.1632	1.42883e-39	2.15998e-38	protein_coding
CCL2	-1.09232	0.127982	-8.53495	1.4022e-17	7.93094e-17	protein_coding
CCL8	-0.654488	0.164848	-3.97026	7.17954e-05	0.000164604	protein_coding
CCL1	1.76026	0.298114	5.90464	3.53426e-09	1.20098e-08	protein_coding
DHX58	0.646297	0.082456	7.83809	4.57464e-15	2.27334e-14	protein_coding
HSD17B1	1.13449	0.170528	6.6528	2.87566e-11	1.13486e-10	protein_coding
EZH1	-1.29048	0.0563275	-22.9103	3.66575e-116	5.12129e-114	protein_coding
DLX4	2.03083	0.154349	13.1574	1.54286e-39	2.32851e-38	protein_coding
PPP1R9B	0.726013	0.0664613	10.9238	8.86667e-28	8.23805e-27	protein_coding
COL1A1	2.25213	0.12873	17.4949	1.5655e-68	6.19742e-67	protein_coding
SGCA	-1.41911	0.15677	-9.05221	1.40108e-19	8.79701e-19	protein_coding
MRPL27	0.831562	0.0833214	9.98016	1.86159e-23	1.41836e-22	protein_coding
LRRC59	1.27125	0.0831923	15.2809	1.02588e-52	2.46277e-51	protein_coding
PPY	0.608259	0.276596	2.19909	0.0278715	0.0448512	protein_coding
CACNG1	2.9298	0.212276	13.8018	2.48445e-43	4.32544e-42	protein_coding
HLF	-2.84984	0.152101	-18.7364	2.49779e-78	1.33617e-76	protein_coding
SLC16A6	2.38617	0.175861	13.5685	6.15625e-42	1.01021e-40	protein_coding
EFNB3	-1.19968	0.13525	-8.87009	7.30847e-19	4.41407e-18	protein_coding
FAM20A	-0.531397	0.118986	-4.46607	7.96713e-06	2.02803e-05	protein_coding
MMD	-2.83488	0.0975388	-29.0641	1.02193e-185	7.78097e-183	protein_coding
MAP2K6	-1.54947	0.100881	-15.3593	3.06686e-53	7.47633e-52	protein_coding
WSB1	-0.577848	0.0607203	-9.51655	1.79032e-21	1.23065e-20	protein_coding
RCVRN	-1.20847	0.141458	-8.54293	1.30856e-17	7.41784e-17	protein_coding
MYH1	-2.67128	0.188952	-14.1374	2.2354e-45	4.19221e-44	protein_coding
SLC9A3R1	1.79189	0.112508	15.9268	4.12735e-57	1.12771e-55	protein_coding
MYH3	-1.11323	0.0910988	-12.22	2.43105e-34	3.00731e-33	protein_coding
NAT9	0.691692	0.0685163	10.0953	5.79517e-24	4.51786e-23	protein_coding
TMEM104	0.704573	0.0614165	11.472	1.8229e-30	1.91575e-29	protein_coding
VTN	1.19569	0.187797	6.36691	1.92878e-10	7.17604e-10	protein_coding
TMEM97	1.53251	0.0996856	15.3735	2.46645e-53	6.0352e-52	protein_coding
CDR2L	0.747559	0.0762754	9.80079	1.11711e-22	8.20484e-22	protein_coding
PMP22	-0.69139	0.0896455	-7.71249	1.23382e-14	5.97731e-14	protein_coding
ALDOC	-1.94656	0.142673	-13.6435	2.2066e-42	3.6858e-41	protein_coding
PHOX2B	1.79561	0.650282	2.76129	0.00575739	0.0103662	protein_coding
GABRA4	-3.18623	0.333917	-9.542	1.40106e-21	9.69937e-21	protein_coding
UGT2B10	1.78348	0.413002	4.31835	1.57203e-05	3.87486e-05	protein_coding
CWH43	2.17288	0.283024	7.67738	1.62379e-14	7.80117e-14	protein_coding
NMU	3.62668	0.221513	16.3723	3.01569e-60	9.05183e-59	protein_coding
CRACD	2.66479	0.145032	18.3739	2.12648e-75	1.04234e-73	protein_coding
PF4V1	-1.07709	0.281249	-3.82968	0.00012831	0.000286132	protein_coding
MAPK10	-1.9289	0.142191	-13.5655	6.40992e-42	1.04995e-40	protein_coding
TBC1D9	0.987387	0.139338	7.08625	1.37793e-12	5.91072e-12	protein_coding
KLHL2	-0.727175	0.0755613	-9.62364	6.35405e-22	4.4803e-21	protein_coding
IL2	-0.589425	0.182634	-3.22736	0.00124939	0.0024681	protein_coding
CPE	-0.802988	0.121748	-6.59547	4.23923e-11	1.65087e-10	protein_coding
RPL34	-0.58483	0.0699233	-8.36387	6.06914e-17	3.3233e-16	protein_coding
ANXA10	1.4301	0.222159	6.43731	1.21607e-10	4.5883e-10	protein_coding
GALNT7	1.26207	0.111804	11.2883	1.49978e-29	1.51684e-28	protein_coding
SOD3	-2.2821	0.152345	-14.9798	9.9458e-51	2.24266e-49	protein_coding
TRIM2	-1.11952	0.133166	-8.40697	4.20723e-17	2.32017e-16	protein_coding
SLC2A9	-0.781051	0.0826685	-9.44799	3.45413e-21	2.33914e-20	protein_coding
FBXW7	-0.848894	0.0546152	-15.5432	1.76988e-54	4.48697e-53	protein_coding
NEIL3	3.39871	0.120948	28.1007	9.60572e-174	5.10265e-171	protein_coding
CLNK	0.717329	0.162513	4.41399	1.01483e-05	2.55154e-05	protein_coding
NSD2	0.930903	0.0605001	15.3868	2.00688e-53	4.92651e-52	protein_coding
SH3D19	-2.00138	0.0729323	-27.4417	8.73096e-166	3.62605e-163	protein_coding
NKX3-2	2.98208	0.167799	17.7717	1.16988e-70	4.92388e-69	protein_coding
MFSD10	0.862585	0.0750301	11.4965	1.37334e-30	1.44996e-29	protein_coding
BST1	-1.18185	0.081671	-14.4708	1.85241e-47	3.74645e-46	protein_coding
RAPGEF2	-0.912579	0.0604061	-15.1074	1.44724e-51	3.34934e-50	protein_coding
HGFAC	1.60833	0.191873	8.38229	5.19063e-17	2.84976e-16	protein_coding
UFSP2	-0.552934	0.0449423	-12.3032	8.70503e-35	1.09614e-33	protein_coding
FAM149A	-2.11653	0.106731	-19.8306	1.62237e-87	1.14554e-85	protein_coding
NCAPG	3.00906	0.114295	26.3271	9.39287e-153	2.8046e-150	protein_coding
UGDH	0.871891	0.112646	7.74012	9.9325e-15	4.84834e-14	protein_coding
PPARGC1A	-0.897142	0.193354	-4.63989	3.48594e-06	9.19998e-06	protein_coding
DDX25	-0.505706	0.174012	-2.90615	0.00365904	0.00677252	protein_coding
CRYAB	-2.67433	0.190297	-14.0534	7.34115e-45	1.34905e-43	protein_coding
HTATIP2	0.741536	0.0889925	8.33257	7.91076e-17	4.30899e-16	protein_coding
ZBTB16	-3.18659	0.1947	-16.3667	3.30701e-60	9.91322e-59	protein_coding
MTCH2	0.640359	0.050104	12.7806	2.10453e-37	2.94737e-36	protein_coding
SC5D	-0.787696	0.082687	-9.52624	1.63089e-21	1.12478e-20	protein_coding
CRTAM	0.856081	0.137097	6.24434	4.25592e-10	1.54959e-09	protein_coding
JHY	-0.813598	0.105711	-7.69644	1.39907e-14	6.74992e-14	protein_coding
B3GAT1	-1.17699	0.220788	-5.33088	9.77365e-08	2.96579e-07	protein_coding
VWA5A	-0.783682	0.100031	-7.83436	4.71241e-15	2.33925e-14	protein_coding
SNX15	-0.522207	0.0883432	-5.91111	3.39809e-09	1.15617e-08	protein_coding
LPXN	0.536256	0.0858484	6.24655	4.19617e-10	1.52857e-09	protein_coding
UNC93B1	0.972777	0.0803151	12.112	9.12227e-34	1.09871e-32	protein_coding
MS4A4A	-1.17179	0.108403	-10.8096	3.09958e-27	2.81458e-26	protein_coding
ST3GAL4	1.05723	0.0901407	11.7287	9.08263e-32	1.01301e-30	protein_coding
CCND1	1.27097	0.134352	9.45995	3.08091e-21	2.09385e-20	protein_coding
PRPF19	0.706517	0.0524943	13.4589	2.72866e-41	4.36165e-40	protein_coding
CCKBR	3.2786	0.355494	9.22266	2.89819e-20	1.87829e-19	protein_coding
HPX	1.96236	0.200973	9.76428	1.6025e-22	1.16928e-21	protein_coding
TRIM3	0.974629	0.092122	10.5798	3.6989e-26	3.19615e-25	protein_coding
FOLR1	-0.852035	0.253019	-3.36747	0.000758607	0.00154103	protein_coding
APOA5	1.74837	0.310004	5.63984	1.70206e-08	5.50335e-08	protein_coding
APOC3	2.45097	0.508092	4.82388	1.40795e-06	3.85987e-06	protein_coding
CEP126	-0.922237	0.134115	-6.87644	6.13649e-12	2.53128e-11	protein_coding
UPK2	1.52648	0.17779	8.58584	9.01736e-18	5.15129e-17	protein_coding
NECTIN1	-0.507442	0.0915086	-5.54529	2.93466e-08	9.32445e-08	protein_coding
HIPK3	-0.758841	0.062909	-12.0625	1.66605e-33	1.9909e-32	protein_coding
KIAA1549L	0.817847	0.136517	5.99082	2.08783e-09	7.21487e-09	protein_coding
SLC1A2	1.42031	0.177354	8.00832	1.16281e-15	5.97855e-15	protein_coding
SLC15A3	0.667645	0.0924537	7.2214	5.14556e-13	2.26377e-12	protein_coding
CD5	1.26119	0.144936	8.70166	3.27056e-18	1.90942e-17	protein_coding
ACCS	-0.830047	0.0841199	-9.86743	5.76245e-23	4.3022e-22	protein_coding
SCGB2A2	1.47746	0.311384	4.74481	2.08702e-06	5.63229e-06	protein_coding
MDK	1.43325	0.120689	11.8755	1.58643e-32	1.82005e-31	protein_coding
SLC22A18	1.24746	0.0999676	12.4786	9.77032e-36	1.27747e-34	protein_coding
SLC35F2	1.16576	0.10307	11.3103	1.16668e-29	1.18662e-28	protein_coding
CALCA	1.776	0.359742	4.93688	7.93837e-07	2.22407e-06	protein_coding
SOX6	-0.714428	0.181632	-3.93338	8.376e-05	0.000190743	protein_coding
PITPNM1	0.692071	0.0863836	8.0116	1.13225e-15	5.82893e-15	protein_coding
NDUFS8	0.949964	0.0876176	10.8422	2.17295e-27	1.98936e-26	protein_coding
TCIRG1	1.03448	0.0897211	11.5299	9.3207e-31	9.91633e-30	protein_coding
HPS5	-0.72145	0.0514333	-14.0269	1.06717e-44	1.94466e-43	protein_coding
PTPN5	-0.897954	0.141294	-6.35522	2.08123e-10	7.7281e-10	protein_coding
VWF	-2.0617	0.0945671	-21.8015	2.24765e-105	2.45063e-103	protein_coding
P3H3	0.947238	0.110625	8.56261	1.10337e-17	6.27723e-17	protein_coding
CLEC2B	-0.610474	0.0884973	-6.89823	5.26562e-12	2.18111e-11	protein_coding
TSPAN11	-1.04292	0.122176	-8.53623	1.38667e-17	7.84698e-17	protein_coding
KCTD10	-0.569375	0.038652	-14.7308	4.08782e-49	8.73063e-48	protein_coding
CSRNP2	0.582512	0.0529197	11.0075	3.51764e-28	3.32574e-27	protein_coding
IL23A	0.827117	0.103325	8.00497	1.19497e-15	6.13862e-15	protein_coding
SYT10	1.18632	0.341549	3.47336	0.000513987	0.00106746	protein_coding
CYP27B1	1.53541	0.13969	10.9916	4.1934e-28	3.95481e-27	protein_coding
KRT18	1.66545	0.111939	14.8783	4.56e-50	1.00491e-48	protein_coding
ACSS3	-1.24371	0.13056	-9.52599	1.63471e-21	1.12725e-20	protein_coding
TNS2	-1.63539	0.0776796	-21.053	2.14806e-98	2.0126e-96	protein_coding
GLI1	-0.656196	0.135066	-4.85834	1.18374e-06	3.26522e-06	protein_coding
PPM1H	0.926644	0.107601	8.61187	7.18778e-18	4.1278e-17	protein_coding
ELK3	-0.641173	0.0600959	-10.6692	1.41891e-26	1.24994e-25	protein_coding
SLC6A12	0.674844	0.134905	5.00236	5.6633e-07	1.60737e-06	protein_coding
MAGOHB	0.861004	0.0659631	13.0528	6.12325e-39	9.04119e-38	protein_coding
FOXM1	3.45438	0.128496	26.8831	3.46355e-159	1.18969e-156	protein_coding
PRMT8	2.00299	0.246076	8.13973	3.96154e-16	2.08549e-15	protein_coding
ARPC3	0.738078	0.0540417	13.6576	1.8193e-42	3.0545e-41	protein_coding
MYL2	-0.863497	0.229472	-3.76297	0.000167906	0.000369312	protein_coding
RAD51AP1	2.28839	0.10699	21.3888	1.69976e-101	1.67714e-99	protein_coding
CUX2	-0.768528	0.247233	-3.10852	0.0018803	0.00362629	protein_coding
AKAP3	-0.621008	0.116511	-5.33003	9.81959e-08	2.97894e-07	protein_coding
KCNA1	-2.09018	0.199456	-10.4794	1.07433e-25	9.09728e-25	protein_coding
CREBL2	-0.764526	0.0544486	-14.0412	8.71821e-45	1.59696e-43	protein_coding
ALDH2	-2.24795	0.10883	-20.6556	8.69625e-95	7.31638e-93	protein_coding
GSG1	0.962291	0.184888	5.20472	1.94293e-07	5.74504e-07	protein_coding
SCNN1A	0.717053	0.132586	5.40823	6.36514e-08	1.96278e-07	protein_coding
CDK2AP1	0.594583	0.0861027	6.90551	5.00226e-12	2.07409e-11	protein_coding
OAS3	1.53215	0.114011	13.4387	3.58884e-41	5.71263e-40	protein_coding
OAS2	1.66092	0.130637	12.714	4.94585e-37	6.80766e-36	protein_coding
ART4	-1.43763	0.221548	-6.48905	8.63797e-11	3.29012e-10	protein_coding
MGP	-0.765248	0.162838	-4.69945	2.60863e-06	6.96748e-06	protein_coding
ARHGDIB	0.701894	0.0922706	7.60692	2.80715e-14	1.33183e-13	protein_coding
SLC38A1	0.662226	0.105484	6.27797	3.43025e-10	1.25577e-09	protein_coding
RERGL	-2.83306	0.216532	-13.0838	4.07664e-39	6.05453e-38	protein_coding
ENDOU	-1.03247	0.148188	-6.96734	3.22994e-12	1.3546e-11	protein_coding
RFC5	0.608075	0.0536419	11.3358	8.72035e-30	8.92629e-29	protein_coding
ADGRD1	-2.49628	0.140225	-17.802	6.82395e-71	2.89189e-69	protein_coding
COPZ1	0.550055	0.0459935	11.9594	5.79686e-33	6.76433e-32	protein_coding
TBC1D30	1.13394	0.0976299	11.6147	3.47011e-31	3.76552e-30	protein_coding
IL26	0.681672	0.271096	2.5145	0.01192	0.0204504	protein_coding
IFNG	1.86503	0.221852	8.40663	4.21943e-17	2.32662e-16	protein_coding
TIMELESS	1.51304	0.0699826	21.6203	1.15733e-103	1.20162e-101	protein_coding
MRPL51	0.77807	0.0647041	12.0251	2.62419e-33	3.10821e-32	protein_coding
GAPDH	1.10533	0.0815926	13.5469	8.25955e-42	1.34905e-40	protein_coding
CHD4	1.00272	0.0683505	14.6702	1.00008e-48	2.11517e-47	protein_coding
CDCA3	3.20779	0.117505	27.2992	4.34046e-164	1.70939e-161	protein_coding
USP5	0.777653	0.0559968	13.8875	7.54581e-44	1.33614e-42	protein_coding
TPI1	1.0404	0.0731926	14.2145	7.44552e-46	1.4149e-44	protein_coding
SPSB2	0.865297	0.0898962	9.6255	6.24006e-22	4.40196e-21	protein_coding
ENO2	1.49928	0.122151	12.2741	1.24818e-34	1.5631e-33	protein_coding
PTPN6	0.939967	0.0639165	14.7062	5.88433e-49	1.25265e-47	protein_coding
NT5DC3	-0.623021	0.071529	-8.71005	3.03745e-18	1.7756e-17	protein_coding
SLCO1B3	1.40255	0.611407	2.29397	0.0217924	0.0357551	protein_coding
APOBEC1	2.28823	0.466852	4.90141	9.51506e-07	2.64488e-06	protein_coding
GYS2	-4.96497	0.341518	-14.538	6.96244e-48	1.42954e-46	protein_coding
LDHB	-0.664239	0.148438	-4.47487	7.6459e-06	1.94974e-05	protein_coding
CMAS	0.523507	0.0654174	8.00257	1.21852e-15	6.25611e-15	protein_coding
HCFC2	-0.631309	0.0558171	-11.3103	1.16677e-29	1.18662e-28	protein_coding
ST8SIA1	-0.8127	0.146241	-5.55726	2.74049e-08	8.72754e-08	protein_coding
AICDA	0.743903	0.245271	3.03298	0.0024215	0.00459782	protein_coding
COX6A1	0.823779	0.078207	10.5333	6.06556e-26	5.19107e-25	protein_coding
SRSF9	0.647755	0.0489557	13.2315	5.77573e-40	8.82174e-39	protein_coding
COL12A1	1.52068	0.123016	12.3616	4.21544e-35	5.37028e-34	protein_coding
FRK	0.807837	0.107538	7.51213	5.81723e-14	2.70846e-13	protein_coding
DSE	-0.800642	0.0812141	-9.85841	6.30383e-23	4.69335e-22	protein_coding
NEDD9	-1.3089	0.100036	-13.0842	4.05441e-39	6.02347e-38	protein_coding
CEP85L	-0.867053	0.0918997	-9.43477	3.91844e-21	2.6469e-20	protein_coding
ADTRP	-0.515464	0.170653	-3.02053	0.00252332	0.00477865	protein_coding
FAM184A	-1.16674	0.115285	-10.1205	4.48293e-24	3.51223e-23	protein_coding
MAN1A1	-0.683097	0.110348	-6.19039	6.00158e-10	2.16154e-09	protein_coding
SERINC1	-0.725685	0.0646773	-11.2201	3.24956e-29	3.23638e-28	protein_coding
NCOA7	-1.03342	0.112818	-9.1601	5.18489e-20	3.32631e-19	protein_coding
SASH1	-1.29393	0.0953872	-13.565	6.4588e-42	1.05758e-40	protein_coding
UST	-1.182	0.115914	-10.1972	2.04023e-24	1.62691e-23	protein_coding
ULBP1	3.15325	0.186413	16.9154	3.46731e-64	1.18209e-62	protein_coding
FBXO5	0.980319	0.0866906	11.3082	1.19455e-29	1.21406e-28	protein_coding
OPRM1	0.661965	0.296551	2.23221	0.0256011	0.0414737	protein_coding
RHAG	-0.750551	0.274253	-2.73671	0.00620575	0.0111221	protein_coding
SOD2	-0.672832	0.100299	-6.70828	1.96928e-11	7.85854e-11	protein_coding
MRPL18	0.5269	0.0581537	9.06047	1.29891e-19	8.1735e-19	protein_coding
MCM3	0.894047	0.0665276	13.4387	3.58559e-41	5.70945e-40	protein_coding
MDN1	-0.540153	0.070292	-7.68443	1.53685e-14	7.39202e-14	protein_coding
GLP1R	-0.579227	0.20922	-2.76851	0.00563133	0.0101516	protein_coding
SAYSD1	0.782125	0.0570115	13.7187	7.84457e-43	1.34021e-41	protein_coding
BMP5	-1.34782	0.259069	-5.20255	1.96573e-07	5.80984e-07	protein_coding
BACH2	-1.3374	0.114575	-11.6728	1.7565e-31	1.92894e-30	protein_coding
RBM24	1.65976	0.222507	7.45935	8.69494e-14	4.0111e-13	protein_coding
TREML2	0.833479	0.177663	4.69134	2.71426e-06	7.23782e-06	protein_coding
TSPO2	-0.591225	0.164	-3.60503	0.000312122	0.00066522	protein_coding
FHL5	-2.61998	0.132953	-19.706	1.91456e-86	1.31328e-84	protein_coding
PRDM13	3.98658	0.542722	7.34553	2.04943e-13	9.23335e-13	protein_coding
E2F3	0.993109	0.08311	11.9493	6.54495e-33	7.62365e-32	protein_coding
PTP4A1	0.597933	0.157779	3.78968	0.000150844	0.000333566	protein_coding
SIM1	-1.32858	0.224527	-5.91722	3.27424e-09	1.1156e-08	protein_coding
HDGFL1	1.66256	0.310347	5.35711	8.45634e-08	2.58166e-07	protein_coding
BVES	-1.06907	0.115014	-9.29509	1.47083e-20	9.67927e-20	protein_coding
COL9A1	2.0594	0.288407	7.14061	9.29173e-13	4.0285e-12	protein_coding
GPLD1	-2.68466	0.122433	-21.9276	1.41629e-106	1.58973e-104	protein_coding
EYA4	-0.583644	0.213929	-2.72821	0.00636793	0.0113933	protein_coding
SOBP	-1.5407	0.110815	-13.9033	6.04985e-44	1.07458e-42	protein_coding
ARFGEF3	0.840358	0.109582	7.66873	1.73701e-14	8.3311e-14	protein_coding
PHACTR2	-0.804622	0.0789206	-10.1953	2.08037e-24	1.65863e-23	protein_coding
EPM2A	-0.939274	0.0607127	-15.4708	5.46288e-54	1.36749e-52	protein_coding
SLC39A7	0.969673	0.0638566	15.1852	4.43414e-52	1.03935e-50	protein_coding
CCR6	0.712134	0.21664	3.28717	0.001012	0.00202268	protein_coding
UNC93A	2.94865	0.381005	7.73915	1.00081e-14	4.88265e-14	protein_coding
SLC22A2	0.562197	0.231993	2.42333	0.0153788	0.0258887	protein_coding
CUTA	0.782409	0.0682997	11.4555	2.20592e-30	2.31083e-29	protein_coding
PACRG	-1.66315	0.130732	-12.7218	4.47658e-37	6.17476e-36	protein_coding
QKI	-1.17781	0.0723082	-16.2887	1.18697e-59	3.49617e-58	protein_coding
C6orf118	2.17563	0.341015	6.37986	1.77252e-10	6.60833e-10	protein_coding
BYSL	0.970991	0.0723653	13.4179	4.74917e-41	7.52292e-40	protein_coding
PTK7	0.96839	0.102909	9.4102	4.95209e-21	3.3333e-20	protein_coding
DNPH1	1.06792	0.101465	10.525	6.62536e-26	5.65638e-25	protein_coding
DUSP22	-0.746903	0.0549181	-13.6003	3.98723e-42	6.59018e-41	protein_coding
EXOC2	0.778203	0.0981501	7.9287	2.21454e-15	1.12111e-14	protein_coding
COX7A2	0.637631	0.064833	9.83499	7.95789e-23	5.88837e-22	protein_coding
GMDS	0.935279	0.0893127	10.472	1.16212e-25	9.8261e-25	protein_coding
VEGFA	0.76202	0.0940644	8.10104	5.44902e-16	2.85048e-15	protein_coding
TTK	2.86533	0.121045	23.6715	7.08647e-124	1.19903e-121	protein_coding
CCN6	-0.703309	0.229077	-3.07019	0.00213925	0.00409585	protein_coding
LAMA4	-1.49317	0.0871509	-17.1332	8.392e-66	3.01636e-64	protein_coding
CLIC5	-1.88267	0.119997	-15.6894	1.78722e-55	4.66824e-54	protein_coding
FBRSL1	0.500549	0.0610781	8.19523	2.50113e-16	1.32955e-15	protein_coding
ENPP5	1.27938	0.147815	8.65528	4.91716e-18	2.84493e-17	protein_coding
LY86	0.55106	0.087465	6.30034	2.9699e-10	1.0925e-09	protein_coding
TBX18	-1.16115	0.120071	-9.67047	4.0253e-22	2.87196e-21	protein_coding
PCDHB2	0.83576	0.161983	5.15954	2.47557e-07	7.2552e-07	protein_coding
CEP72	0.620985	0.0743101	8.35668	6.45094e-17	3.52771e-16	protein_coding
SEMA5A	-1.44819	0.114353	-12.6642	9.33304e-37	1.26896e-35	protein_coding
C7	-1.66878	0.219569	-7.60024	2.95571e-14	1.39999e-13	protein_coding
GHR	-3.11292	0.13227	-23.5345	1.80869e-122	2.97223e-120	protein_coding
DAP	0.573341	0.0572365	10.017	1.2828e-23	9.83447e-23	protein_coding
KIF20A	3.37669	0.115518	29.2308	7.88692e-188	6.79823e-185	protein_coding
MRPS30	1.70624	0.138145	12.3511	4.80374e-35	6.10613e-34	protein_coding
HBEGF	-0.999923	0.101403	-9.86092	6.14832e-23	4.58056e-22	protein_coding
GZMK	1.47528	0.173153	8.52011	1.59397e-17	8.99445e-17	protein_coding
CERT1	-0.903544	0.0595356	-15.1765	5.05822e-52	1.18321e-50	protein_coding
HAND1	1.36237	0.444394	3.06568	0.00217177	0.00415421	protein_coding
PCDHB6	-0.664162	0.16158	-4.11041	3.94953e-05	9.32697e-05	protein_coding
PCDHB7	-0.856161	0.130506	-6.56034	5.36861e-11	2.07408e-10	protein_coding
PDE8B	-1.09301	0.128468	-8.50798	1.76992e-17	9.96145e-17	protein_coding
CLK4	-0.671274	0.0582077	-11.5324	9.06043e-31	9.64841e-30	protein_coding
PCDHB15	-1.18438	0.095623	-12.386	3.11308e-35	3.98817e-34	protein_coding
HAVCR1	0.69747	0.217756	3.20298	0.00136012	0.00267251	protein_coding
ITK	0.69844	0.155359	4.49564	6.93602e-06	1.77625e-05	protein_coding
CNOT6	0.586902	0.0521915	11.2452	2.44651e-29	2.45048e-28	protein_coding
IL12B	2.15735	0.193019	11.1769	5.29207e-29	5.21265e-28	protein_coding
BTNL8	-0.660043	0.229082	-2.88125	0.00396099	0.0072933	protein_coding
RASGRF2	-1.40915	0.100598	-14.0077	1.39846e-44	2.53622e-43	protein_coding
GABRG2	3.17495	0.489168	6.49052	8.55425e-11	3.25932e-10	protein_coding
CCNG1	-0.692069	0.0605515	-11.4294	2.98065e-30	3.10249e-29	protein_coding
LMNB1	2.4446	0.0926314	26.3906	1.75661e-153	5.27955e-151	protein_coding
ARRDC3	-1.39515	0.0785317	-17.7655	1.30854e-70	5.4995e-69	protein_coding
NPR3	-1.95415	0.177249	-11.0249	2.89932e-28	2.75026e-27	protein_coding
FAM172A	-0.721329	0.0570395	-12.6461	1.17509e-36	1.59202e-35	protein_coding
SLC27A6	-2.0391	0.204711	-9.96087	2.26068e-23	1.71613e-22	protein_coding
TARS1	0.689624	0.0604869	11.4012	4.12294e-30	4.272e-29	protein_coding
IRX4	-0.502519	0.220406	-2.27997	0.0226094	0.0369919	protein_coding
RAD1	0.550383	0.0451912	12.179	4.02169e-34	4.92433e-33	protein_coding
BRIX1	0.662027	0.0609669	10.8588	1.8111e-27	1.66576e-26	protein_coding
AGXT2	1.29434	0.199874	6.47579	9.43149e-11	3.58191e-10	protein_coding
PRLR	1.19127	0.118366	10.0642	7.94944e-24	6.1626e-23	protein_coding
SLC12A7	0.718531	0.0614438	11.6941	1.36607e-31	1.50852e-30	protein_coding
IL5	-0.517358	0.190463	-2.71632	0.00660119	0.0117837	protein_coding
NUP155	0.672825	0.0650707	10.3399	4.64969e-25	3.82663e-24	protein_coding
FGF1	-2.08964	0.106705	-19.5833	2.14653e-85	1.41913e-83	protein_coding
NR3C1	-1.67787	0.0795252	-21.0986	8.19639e-99	7.75246e-97	protein_coding
LIFR	-2.53038	0.113207	-22.3517	1.16134e-110	1.39986e-108	protein_coding
TTC33	-0.648228	0.0528837	-12.2576	1.52937e-34	1.91052e-33	protein_coding
MACROH2A1	1.10934	0.044297	25.0433	2.06665e-138	4.51737e-136	protein_coding
ERGIC1	0.787052	0.0728947	10.7971	3.55218e-27	3.21533e-26	protein_coding
CDX1	0.964013	0.144439	6.67419	2.48603e-11	9.84754e-11	protein_coding
STC2	0.608424	0.191634	3.17492	0.00149877	0.00293033	protein_coding
DBN1	0.612776	0.079937	7.66574	1.77804e-14	8.52339e-14	protein_coding
UNC5A	2.28918	0.192019	11.9216	9.13263e-33	1.05758e-31	protein_coding
EHHADH	-1.03431	0.0833608	-12.4076	2.37623e-35	3.06482e-34	protein_coding
CNTN3	-0.611653	0.156208	-3.91563	9.01672e-05	0.000204508	protein_coding
SMC4	1.50885	0.0948151	15.9136	5.0959e-57	1.38572e-55	protein_coding
KNG1	1.91608	0.346306	5.5329	3.14971e-08	9.97099e-08	protein_coding
HRG	1.6865	0.426413	3.95508	7.65076e-05	0.000174872	protein_coding
BCL6	-1.08564	0.07739	-14.0281	1.04878e-44	1.91344e-43	protein_coding
[truncated: 7,556 more rows]

## Sheet: Table S2
Table S2 The results of enrichment analysis.
ONTOLOGY	ID	Description	GeneRatio	BgRatio	pvalue	p.adjust	qvalue	geneID	Count
BP	GO:0051054	positive regulation of DNA metabolic process	14/72	263/18800	1.12796e-12	3.2914e-09	1.79524e-09	BRCA1/RAD51/NSD2/FOXM1/CDK2/IL6/EGF/IGF1R/AKT1/PARP1/CCT5/CDT1/H2AX/TNF	14
BP	GO:0048285	organelle fission	17/72	493/18800	3.5789e-12	5.22162e-09	2.84805e-09	IGF1/RAD51/AURKA/CCNE1/CENPF/KDR/TOP2A/BRIP1/EGF/BRCA2/MKI67/CDT1/UBE2C/FLNA/PRC1/TNF/KIFC1	17
BP	GO:0000280	nuclear division	16/72	446/18800	9.38865e-12	9.13203e-09	4.98093e-09	IGF1/RAD51/AURKA/CCNE1/CENPF/TOP2A/BRIP1/EGF/BRCA2/MKI67/CDT1/UBE2C/FLNA/PRC1/TNF/KIFC1	16
BP	GO:0014065	phosphatidylinositol 3-kinase signaling	10/72	144/18800	1.81351e-10	1.23888e-07	6.75731e-08	IGF1/FGFR1/FLT1/C1QBP/FN1/KDR/EGF/IGF1R/AKT1/TNF	10
BP	GO:0051052	regulation of DNA metabolic process	15/72	472/18800	2.47708e-10	1.23888e-07	6.75731e-08	BRCA1/RAD51/NSD2/FOXM1/CDK2/IL6/EGF/BRCA2/IGF1R/AKT1/PARP1/CCT5/CDT1/H2AX/TNF	15
BP	GO:0007346	regulation of mitotic cell cycle	15/72	478/18800	2.95061e-10	1.23888e-07	6.75731e-08	BRCA1/IGF1/AURKA/EZH2/CCL2/CENPF/CDK2/EGF/BRCA2/CYP1A1/AKT1/MKI67/CDT1/UBE2C/TNF	15
BP	GO:0048545	response to steroid hormone	13/72	330/18800	3.31833e-10	1.23888e-07	6.75731e-08	BRCA1/PTGS2/PGR/SFRP1/TRERF1/IL6/ESR2/IGF1R/PARP1/AR/FOS/CLDN4/TNF	13
BP	GO:0006305	DNA alkylation	8/72	74/18800	3.8211e-10	1.23888e-07	6.75731e-08	BRCA1/DNMT3B/EZH2/DNMT3A/DNMT1/CYP1A1/PARP1/FOS	8
BP	GO:0006306	DNA methylation	8/72	74/18800	3.8211e-10	1.23888e-07	6.75731e-08	BRCA1/DNMT3B/EZH2/DNMT3A/DNMT1/CYP1A1/PARP1/FOS	8
BP	GO:0014068	positive regulation of phosphatidylinositol 3-kinase signaling	8/72	79/18800	6.51476e-10	1.90101e-07	1.03688e-07	IGF1/FGFR1/FLT1/FN1/KDR/EGF/IGF1R/TNF	8
BP	GO:0050673	epithelial cell proliferation	14/72	443/18800	1.14017e-09	3.02456e-07	1.6497e-07	IGF1/FGFR1/PGR/FLT1/SFRP1/CXCL12/CCL2/KDR/IL6/EGF/BRCA2/AKT1/AR/TNF	14
BP	GO:0048015	phosphatidylinositol-mediated signaling	10/72	177/18800	1.37337e-09	3.33957e-07	1.82152e-07	IGF1/FGFR1/FLT1/C1QBP/FN1/KDR/EGF/IGF1R/AKT1/TNF	10
BP	GO:0048017	inositol lipid-mediated signaling	10/72	181/18800	1.7066e-09	3.83065e-07	2.08937e-07	IGF1/FGFR1/FLT1/C1QBP/FN1/KDR/EGF/IGF1R/AKT1/TNF	10
BP	GO:0050678	regulation of epithelial cell proliferation	13/72	382/18800	1.97086e-09	4.10784e-07	2.24056e-07	IGF1/FGFR1/PGR/FLT1/SFRP1/CXCL12/CCL2/KDR/EGF/BRCA2/AKT1/AR/TNF	13
BP	GO:0044728	DNA methylation or demethylation	8/72	98/18800	3.70955e-09	7.2163e-07	3.93602e-07	BRCA1/DNMT3B/EZH2/DNMT3A/DNMT1/CYP1A1/PARP1/FOS	8
BP	GO:0048732	gland development	13/72	431/18800	8.38222e-09	1.52871e-06	8.33811e-07	PGR/AURKA/SFRP1/EZH2/IL6/LEF1/EGF/BRCA2/CYP1A1/AKT1/NRG1/AR/TNF	13
BP	GO:0043491	protein kinase B signaling	10/72	216/18800	9.37787e-09	1.55929e-06	8.5049e-07	IGF1/FGFR1/C1QBP/CCL2/KDR/EGF/IGF1R/AKT1/NRG1/TNF	10
BP	GO:0014066	regulation of phosphatidylinositol 3-kinase signaling	8/72	111/18800	1.00054e-08	1.55929e-06	8.5049e-07	IGF1/FGFR1/FLT1/FN1/KDR/EGF/IGF1R/TNF	8
BP	GO:0009314	response to radiation	13/72	438/18800	1.0153e-08	1.55929e-06	8.5049e-07	BRCA1/RAD51/PTGS2/SFRP1/CXCL12/DNMT3A/BARD1/BRCA2/AKT1/PARP1/FOS/H2AX/TNF	13
BP	GO:0140014	mitotic nuclear division	11/72	293/18800	1.42061e-08	2.07266e-06	1.1305e-06	IGF1/AURKA/CENPF/EGF/MKI67/CDT1/UBE2C/FLNA/PRC1/TNF/KIFC1	11
BP	GO:0006304	DNA modification	8/72	119/18800	1.73454e-08	2.41019e-06	1.3146e-06	BRCA1/DNMT3B/EZH2/DNMT3A/DNMT1/CYP1A1/PARP1/FOS	8
BP	GO:0090068	positive regulation of cell cycle process	10/72	247/18800	3.35405e-08	4.44869e-06	2.42647e-06	IGF1/AURKA/EZH2/EGF/IGF1R/CYP1A1/AKT1/CDT1/UBE2C/TNF	10
BP	GO:0031099	regeneration	9/72	188/18800	4.08421e-08	5.18162e-06	2.82624e-06	IGF1/AURKA/EZH2/CXCL12/LGR6/IL6/IGF1R/FLNA/TNF	9
BP	GO:0045787	positive regulation of cell cycle	11/72	329/18800	4.65842e-08	5.66387e-06	3.08927e-06	IGF1/AURKA/EZH2/EGF/BRCA2/IGF1R/CYP1A1/AKT1/CDT1/UBE2C/TNF	11
BP	GO:1901987	regulation of cell cycle phase transition	12/72	415/18800	5.30964e-08	6.19741e-06	3.38028e-06	BRCA1/AURKA/EZH2/CCL2/CENPF/CDK2/BRIP1/CYP1A1/AKT1/CDT1/UBE2C/H2AX	12
BP	GO:0010212	response to ionizing radiation	8/72	142/18800	6.91862e-08	7.76482e-06	4.2352e-06	BRCA1/RAD51/SFRP1/DNMT3A/BARD1/BRCA2/PARP1/H2AX	8
BP	GO:0048661	positive regulation of smooth muscle cell proliferation	7/72	95/18800	7.5785e-08	8.19039e-06	4.46732e-06	IGF1/PTGS2/DNMT1/IL6/IGF1R/AKT1/TNF	7
BP	GO:0044703	multi-organism reproductive process	9/72	205/18800	8.59402e-08	8.9562e-06	4.88502e-06	PTGS2/PGR/C1QBP/SLC2A1/CYP1A1/AKT1/AR/FOS/CLDN4	9
BP	GO:0044772	mitotic cell cycle phase transition	12/72	440/18800	1.00337e-07	1.00959e-05	5.50667e-06	BRCA1/AURKA/CCNE1/EZH2/CCL2/FOXM1/CENPF/CDK2/CYP1A1/AKT1/CDT1/UBE2C	12
BP	GO:0050679	positive regulation of epithelial cell proliferation	9/72	211/18800	1.09972e-07	1.06967e-05	5.83433e-06	IGF1/FGFR1/SFRP1/CXCL12/KDR/EGF/AKT1/AR/TNF	9
BP	GO:0045785	positive regulation of cell adhesion	12/72	446/18800	1.16183e-07	1.08686e-05	5.92813e-06	IGF1/SFRP1/CXCL12/C1QBP/CCL2/FN1/KDR/IL6/LEF1/AKT1/FLNA/TNF	12
BP	GO:0044706	multi-multicellular organism process	9/72	213/18800	1.1919e-07	1.08686e-05	5.92813e-06	PTGS2/PGR/C1QBP/SLC2A1/CYP1A1/AKT1/AR/FOS/CLDN4	9
BP	GO:0007088	regulation of mitotic nuclear division	7/72	111/18800	2.21909e-07	1.96222e-05	1.07026e-05	IGF1/AURKA/CENPF/EGF/MKI67/CDT1/TNF	7
BP	GO:0009991	response to extracellular stimulus	12/72	479/18800	2.50478e-07	2.14969e-05	1.17252e-05	PTGS2/ACACB/SFRP1/SLC2A1/DNMT3A/BRIP1/IGF1R/CYP1A1/AKT1/ZEB1/FOS/TNF	12
BP	GO:0097305	response to alcohol	9/72	235/18800	2.74482e-07	2.28839e-05	1.24817e-05	BRCA1/RAD51/SFRP1/DNMT3A/IGF1R/AKT1/PARP1/FOS/TNF	9
BP	GO:0030518	intracellular steroid hormone receptor signaling pathway	7/72	115/18800	2.82819e-07	2.2924e-05	1.25036e-05	BRCA1/PGR/SFRP1/TRERF1/ESR2/PARP1/AR	7
BP	GO:0043410	positive regulation of MAPK cascade	12/72	491/18800	3.26289e-07	2.57328e-05	1.40355e-05	IGF1/FGFR1/FLT1/EZH2/CCL2/KDR/IL6/EGF/IGF1R/NRG1/AR/TNF	12
BP	GO:1904019	epithelial cell apoptotic process	7/72	118/18800	3.37244e-07	2.58968e-05	1.4125e-05	CCL2/DNMT3A/KDR/IL6/IGF1R/CDH5/TNF	7
BP	GO:1901990	regulation of mitotic cell cycle phase transition	10/72	321/18800	3.8476e-07	2.7788e-05	1.51565e-05	BRCA1/AURKA/EZH2/CCL2/CENPF/CDK2/CYP1A1/AKT1/CDT1/UBE2C	10
BP	GO:0001936	regulation of endothelial cell proliferation	8/72	178/18800	3.94004e-07	2.7788e-05	1.51565e-05	FGFR1/FLT1/CXCL12/CCL2/KDR/EGF/AKT1/TNF	8
BP	GO:0071214	cellular response to abiotic stimulus	10/72	323/18800	4.07308e-07	2.7788e-05	1.51565e-05	BRCA1/RAD51/PTGS2/SFRP1/SLC2A1/BARD1/BRCA2/IGF1R/PARP1/H2AX	10
BP	GO:0104004	cellular response to environmental stimulus	10/72	323/18800	4.07308e-07	2.7788e-05	1.51565e-05	BRCA1/RAD51/PTGS2/SFRP1/SLC2A1/BARD1/BRCA2/IGF1R/PARP1/H2AX	10
BP	GO:0071479	cellular response to ionizing radiation	6/72	75/18800	4.17071e-07	2.7788e-05	1.51565e-05	BRCA1/RAD51/SFRP1/BARD1/BRCA2/H2AX	6
BP	GO:0006310	DNA recombination	10/72	324/18800	4.1901e-07	2.7788e-05	1.51565e-05	BRCA1/RAD51/NSD2/TOP2A/BRIP1/LEF1/BRCA2/PARP1/EXO1/H2AX	10
BP	GO:0007565	female pregnancy	8/72	185/18800	5.28376e-07	3.42622e-05	1.86878e-05	PTGS2/PGR/C1QBP/SLC2A1/AKT1/AR/FOS/CLDN4	8
BP	GO:0071478	cellular response to radiation	8/72	187/18800	5.73307e-07	3.63676e-05	1.98362e-05	BRCA1/RAD51/PTGS2/SFRP1/BARD1/BRCA2/PARP1/H2AX	8
BP	GO:1901654	response to ketone	8/72	190/18800	6.46819e-07	4.01578e-05	2.19035e-05	SFRP1/TRERF1/IGF1R/AKT1/PARP1/AR/FOS/CLDN4	8
BP	GO:0045840	positive regulation of mitotic nuclear division	5/72	44/18800	6.91784e-07	4.20547e-05	2.29381e-05	IGF1/AURKA/EGF/CDT1/TNF	5
BP	GO:0030522	intracellular receptor signaling pathway	9/72	264/18800	7.2881e-07	4.34014e-05	2.36726e-05	BRCA1/PGR/SFRP1/EZH2/C1QBP/TRERF1/ESR2/PARP1/AR	9
BP	GO:0001935	endothelial cell proliferation	8/72	194/18800	7.57266e-07	4.35528e-05	2.37552e-05	FGFR1/FLT1/CXCL12/CCL2/KDR/EGF/AKT1/TNF	8
BP	GO:0033273	response to vitamin	6/72	83/18800	7.63192e-07	4.35528e-05	2.37552e-05	PTGS2/SFRP1/DNMT3A/BRIP1/IGF1R/CYP1A1	6
BP	GO:0051321	meiotic cell cycle	9/72	266/18800	7.76129e-07	4.35528e-05	2.37552e-05	RAD51/AURKA/CCNE1/CDK2/TOP2A/BRIP1/BRCA2/EXO1/H2AX	9
BP	GO:0007059	chromosome segregation	10/72	348/18800	8.04035e-07	4.42675e-05	2.4145e-05	BRCA1/CCNE1/CENPF/TOP2A/BRIP1/MKI67/CDT1/UBE2C/PRC1/KIFC1	10
BP	GO:0030879	mammary gland development	7/72	135/18800	8.41041e-07	4.46211e-05	2.43379e-05	PGR/LEF1/EGF/BRCA2/AKT1/NRG1/AR	7
BP	GO:0043401	steroid hormone mediated signaling pathway	7/72	135/18800	8.41041e-07	4.46211e-05	2.43379e-05	BRCA1/PGR/SFRP1/TRERF1/ESR2/PARP1/AR	7
BP	GO:0031667	response to nutrient levels	11/72	446/18800	9.73256e-07	5.07136e-05	2.7661e-05	PTGS2/ACACB/SFRP1/SLC2A1/DNMT3A/BRIP1/IGF1R/CYP1A1/AKT1/ZEB1/TNF	11
BP	GO:0051783	regulation of nuclear division	7/72	139/18800	1.02407e-06	5.24251e-05	2.85945e-05	IGF1/AURKA/CENPF/EGF/MKI67/CDT1/TNF	7
BP	GO:0071383	cellular response to steroid hormone stimulus	8/72	203/18800	1.06607e-06	5.36344e-05	2.92541e-05	BRCA1/PGR/SFRP1/TRERF1/ESR2/IGF1R/PARP1/AR	8
BP	GO:0097306	cellular response to alcohol	6/72	91/18800	1.31571e-06	6.5072e-05	3.54925e-05	BRCA1/RAD51/SFRP1/DNMT3A/IGF1R/AKT1	6
BP	GO:2001233	regulation of apoptotic signaling pathway	10/72	370/18800	1.39953e-06	6.80639e-05	3.71244e-05	BRCA1/IGF1/PTGS2/FGFR1/SFRP1/CXCL12/AKT1/PARP1/AR/TNF	10
BP	GO:0033044	regulation of chromosome organization	8/72	212/18800	1.47653e-06	7.06315e-05	3.85249e-05	CENPF/CDK2/DNMT1/TOP2A/PARP1/CCT5/CDT1/UBE2C	8
BP	GO:0018108	peptidyl-tyrosine phosphorylation	10/72	373/18800	1.50502e-06	7.0833e-05	3.86348e-05	IGF1/FGFR1/FLT1/SFRP1/KDR/IL6/EGF/IGF1R/NRG1/TNF	10
BP	GO:1904035	regulation of epithelial cell apoptotic process	6/72	94/18800	1.59271e-06	7.37426e-05	4.02218e-05	CCL2/KDR/IL6/IGF1R/CDH5/TNF	6
BP	GO:0018212	peptidyl-tyrosine modification	10/72	376/18800	1.61738e-06	7.37426e-05	4.02218e-05	IGF1/FGFR1/FLT1/SFRP1/KDR/IL6/EGF/IGF1R/NRG1/TNF	10
BP	GO:2001236	regulation of extrinsic apoptotic signaling pathway	7/72	153/18800	1.9491e-06	8.74995e-05	4.77253e-05	BRCA1/IGF1/FGFR1/SFRP1/AKT1/AR/TNF	7
BP	GO:0036293	response to decreased oxygen levels	9/72	299/18800	2.04254e-06	9.03048e-05	4.92554e-05	PTGS2/SFRP1/CXCL12/SLC2A1/DNMT3A/BRIP1/CYP1A1/AKT1/TNF	9
BP	GO:0045786	negative regulation of cell cycle	10/72	387/18800	2.09451e-06	9.12206e-05	4.97549e-05	BRCA1/PTGS2/EZH2/CCL2/CENPF/CDK2/BRIP1/CDT1/H2AX/TNF	10
BP	GO:0010638	positive regulation of organelle organization	11/72	487/18800	2.28688e-06	9.81342e-05	5.35258e-05	IGF1/AURKA/SFRP1/CDK2/KDR/DNMT1/EGF/CCT5/CDT1/OCLN/TNF	11
BP	GO:0032200	telomere organization	7/72	162/18800	2.85209e-06	0.000120615	6.57874e-05	RAD51/CCNE1/EZH2/BRCA2/PARP1/CCT5/EXO1	7
BP	GO:0060284	regulation of cell development	11/72	500/18800	2.94681e-06	0.00012284	6.70013e-05	IGF1/AURKA/EZH2/CXCL12/C1QBP/FN1/IL6/AKT1/CDH5/FLNA/TNF	11
BP	GO:0051785	positive regulation of nuclear division	5/72	59/18800	3.05012e-06	0.000125356	6.83734e-05	IGF1/AURKA/EGF/CDT1/TNF	5
BP	GO:0060326	cell chemotaxis	9/72	315/18800	3.12995e-06	0.00012685	6.91884e-05	FGFR1/FLT1/CXCL12/C1QBP/CCL2/KDR/IL6/LEF1/CNR2	9
BP	GO:0048660	regulation of smooth muscle cell proliferation	7/72	170/18800	3.92552e-06	0.000155252	8.46801e-05	IGF1/PTGS2/DNMT1/IL6/IGF1R/AKT1/TNF	7
BP	GO:0070482	response to oxygen levels	9/72	324/18800	3.93717e-06	0.000155252	8.46801e-05	PTGS2/SFRP1/CXCL12/SLC2A1/DNMT3A/BRIP1/CYP1A1/AKT1/TNF	9
BP	GO:0048762	mesenchymal cell differentiation	8/72	244/18800	4.19919e-06	0.000163376	8.91112e-05	FGFR1/SFRP1/EZH2/FN1/IL6/LEF1/NRG1/FLNA	8
BP	GO:0097421	liver regeneration	4/72	29/18800	4.36804e-06	0.000166986	9.10799e-05	AURKA/EZH2/IL6/TNF	4
BP	GO:0048659	smooth muscle cell proliferation	7/72	173/18800	4.40641e-06	0.000166986	9.10799e-05	IGF1/PTGS2/DNMT1/IL6/IGF1R/AKT1/TNF	7
BP	GO:0043414	macromolecule methylation	9/72	331/18800	4.68317e-06	0.000175199	9.55594e-05	BRCA1/DNMT3B/EZH2/NSD2/DNMT3A/DNMT1/CYP1A1/PARP1/FOS	9
BP	GO:0031100	animal organ regeneration	5/72	65/18800	4.94348e-06	0.000182596	9.95942e-05	AURKA/EZH2/CXCL12/IL6/TNF	5
BP	GO:1901988	negative regulation of cell cycle phase transition	8/72	255/18800	5.80837e-06	0.00021186	0.000115556	BRCA1/EZH2/CCL2/CENPF/CDK2/BRIP1/CDT1/H2AX	8
BP	GO:0051897	positive regulation of protein kinase B signaling	6/72	119/18800	6.29609e-06	0.000226815	0.000123713	FGFR1/C1QBP/EGF/IGF1R/NRG1/TNF	6
BP	GO:0061138	morphogenesis of a branching epithelium	7/72	185/18800	6.84989e-06	0.000243756	0.000132953	PGR/SFRP1/KDR/LEF1/EGF/AR/TNF	7
BP	GO:0032355	response to estradiol	6/72	123/18800	7.61782e-06	0.000267817	0.000146077	PTGS2/SFRP1/EZH2/DNMT3A/ESR2/IGF1R	6
BP	GO:0009755	hormone-mediated signaling pathway	7/72	190/18800	8.15657e-06	0.000283344	0.000154546	BRCA1/PGR/SFRP1/TRERF1/ESR2/PARP1/AR	7
BP	GO:0010639	negative regulation of organelle organization	9/72	356/18800	8.42441e-06	0.000289205	0.000157742	BRCA1/IGF1/STMN1/CENPF/TOP2A/AKT1/PARP1/CDT1/CDH5	9
BP	GO:0035633	maintenance of blood-brain barrier	4/72	35/18800	9.46386e-06	0.000320674	0.000174907	PTGS2/IL6/CDH5/OCLN	4
BP	GO:0006302	double-strand break repair	8/72	273/18800	9.56086e-06	0.000320674	0.000174907	BRCA1/RAD51/NSD2/FOXM1/BRIP1/BRCA2/PARP1/H2AX	8
BP	GO:0007127	meiosis I	6/72	130/18800	1.04678e-05	0.000347102	0.000189321	RAD51/AURKA/CCNE1/TOP2A/BRIP1/BRCA2	6
BP	GO:0007178	transmembrane receptor protein serine/threonine kinase signaling pathway	9/72	368/18800	1.09836e-05	0.000353696	0.000192918	SFRP1/RUNX2/KDR/LEF1/PARP1/ZEB1/ZEB2/FOS/CDH5	9
BP	GO:0001763	morphogenesis of a branching structure	7/72	199/18800	1.10303e-05	0.000353696	0.000192918	PGR/SFRP1/KDR/LEF1/EGF/AR/TNF	7
BP	GO:0071674	mononuclear cell migration	7/72	199/18800	1.10303e-05	0.000353696	0.000192918	FLT1/CXCL12/C1QBP/CCL2/IL6/AKT1/TNF	7
BP	GO:0000723	telomere maintenance	6/72	132/18800	1.14237e-05	0.00036233	0.000197627	RAD51/CCNE1/BRCA2/PARP1/CCT5/EXO1	6
BP	GO:0051573	negative regulation of histone H3-K9 methylation	3/72	12/18800	1.15595e-05	0.000362694	0.000197826	BRCA1/DNMT3B/DNMT1	3
BP	GO:0048009	insulin-like growth factor receptor signaling pathway	4/72	37/18800	1.18685e-05	0.00036843	0.000200954	IGF1/IGF1R/AKT1/AR	4
BP	GO:0046323	glucose import	5/72	79/18800	1.29398e-05	0.000392178	0.000213907	IGF1/SLC2A1/AKT1/OCLN/TNF	5
BP	GO:0033674	positive regulation of kinase activity	10/72	476/18800	1.29567e-05	0.000392178	0.000213907	IGF1/FGFR1/FLT1/EZH2/KDR/EGF/IGF1R/AKT1/NRG1/TNF	10
BP	GO:0032259	methylation	9/72	376/18800	1.30368e-05	0.000392178	0.000213907	BRCA1/DNMT3B/EZH2/NSD2/DNMT3A/DNMT1/CYP1A1/PARP1/FOS	9
BP	GO:0001666	response to hypoxia	8/72	286/18800	1.33979e-05	0.000398475	0.000217342	PTGS2/SFRP1/CXCL12/SLC2A1/DNMT3A/BRIP1/CYP1A1/TNF	8
BP	GO:0061982	meiosis I cell cycle process	6/72	136/18800	1.35477e-05	0.000398475	0.000217342	RAD51/AURKA/CCNE1/TOP2A/BRIP1/BRCA2	6
BP	GO:0098813	nuclear chromosome segregation	8/72	287/18800	1.37403e-05	0.000398475	0.000217342	CCNE1/CENPF/TOP2A/BRIP1/CDT1/UBE2C/PRC1/KIFC1	8
BP	GO:0140694	non-membrane-bounded organelle assembly	9/72	379/18800	1.3887e-05	0.000398475	0.000217342	BRCA1/AURKA/C1QBP/CENPF/CDK2/FLNA/PRC1/TNF/KIFC1	9
BP	GO:0001667	ameboidal-type cell migration	10/72	480/18800	1.39289e-05	0.000398475	0.000217342	PTGS2/FGFR1/C1QBP/FN1/KDR/EGF/AKT1/ZEB2/CDH5/TNF	10
BP	GO:0032570	response to progesterone	4/72	39/18800	1.46956e-05	0.000416328	0.00022708	TRERF1/IGF1R/FOS/CLDN4	4
BP	GO:0042063	gliogenesis	8/72	291/18800	1.51846e-05	0.000426044	0.000232379	EZH2/CCL2/LEPR/IL6/LEF1/AKT1/NRG1/TNF	8
BP	GO:1900182	positive regulation of protein localization to nucleus	5/72	84/18800	1.74641e-05	0.00048421	0.000264105	PTGS2/AKT1/PARP1/CCT5/FLNA	5
BP	GO:0010720	positive regulation of cell development	8/72	297/18800	1.75895e-05	0.00048421	0.000264105	AURKA/CXCL12/C1QBP/FN1/IL6/CDH5/FLNA/TNF	8
BP	GO:0016570	histone modification	10/72	494/18800	1.78443e-05	0.000486047	0.000265107	BRCA1/AURKA/DNMT3B/EZH2/NSD2/CDK2/TRERF1/DNMT1/LEF1/BRCA2	10
BP	GO:0150077	regulation of neuroinflammatory response	4/72	41/18800	1.79894e-05	0.000486047	0.000265107	IGF1/PTGS2/IL6/TNF	4
BP	GO:0010948	negative regulation of cell cycle process	8/72	301/18800	1.93647e-05	0.000513693	0.000280186	BRCA1/EZH2/CCL2/CENPF/CDK2/BRIP1/CDT1/H2AX	8
BP	GO:0060485	mesenchyme development	8/72	301/18800	1.93647e-05	0.000513693	0.000280186	FGFR1/SFRP1/EZH2/FN1/IL6/LEF1/NRG1/FLNA	8
BP	GO:0071241	cellular response to inorganic substance	7/72	221/18800	2.17313e-05	0.000566179	0.000308814	RAD51/PTGS2/CDK2/CYP1A1/AKT1/PARP1/FOS	7
BP	GO:0097191	extrinsic apoptotic signaling pathway	7/72	221/18800	2.17313e-05	0.000566179	0.000308814	BRCA1/IGF1/FGFR1/SFRP1/AKT1/AR/TNF	7
BP	GO:0007584	response to nutrient	6/72	150/18800	2.36313e-05	0.000610232	0.000332842	PTGS2/SFRP1/DNMT3A/BRIP1/IGF1R/CYP1A1	6
BP	GO:0006282	regulation of DNA repair	6/72	152/18800	2.54669e-05	0.000651864	0.00035555	BRCA1/RAD51/NSD2/FOXM1/PARP1/H2AX	6
BP	GO:1904646	cellular response to amyloid-beta	4/72	45/18800	2.6163e-05	0.00065909	0.000359491	IGF1/IGF1R/PARP1/TNF	4
BP	GO:0009410	response to xenobiotic stimulus	9/72	411/18800	2.63308e-05	0.00065909	0.000359491	RAD51/PTGS2/ACACB/SFRP1/CENPF/DNMT3A/CYP1A1/FOS/TNF	9
BP	GO:0048754	branching morphogenesis of an epithelial tube	6/72	153/18800	2.64269e-05	0.00065909	0.000359491	PGR/KDR/LEF1/EGF/AR/TNF	6
BP	GO:2001234	negative regulation of apoptotic signaling pathway	7/72	230/18800	2.80703e-05	0.000694145	0.000378611	BRCA1/IGF1/PTGS2/CXCL12/AKT1/AR/TNF	7
BP	GO:0070886	positive regulation of calcineurin-NFAT signaling cascade	3/72	16/18800	2.91019e-05	0.000707661	0.000385983	IGF1/NRG1/TNF	3
BP	GO:0106058	positive regulation of calcineurin-mediated signaling	3/72	16/18800	2.91019e-05	0.000707661	0.000385983	IGF1/NRG1/TNF	3
BP	GO:1901655	cellular response to ketone	5/72	94/18800	3.01444e-05	0.000725045	0.000395465	SFRP1/TRERF1/IGF1R/AKT1/AR	5
BP	GO:0033002	muscle cell proliferation	7/72	233/18800	3.04943e-05	0.000725045	0.000395465	IGF1/PTGS2/DNMT1/IL6/IGF1R/AKT1/TNF	7
BP	GO:0031960	response to corticosteroid	6/72	157/18800	3.05622e-05	0.000725045	0.000395465	PTGS2/IL6/IGF1R/PARP1/FOS/TNF	6
BP	GO:0045930	negative regulation of mitotic cell cycle	7/72	234/18800	3.13397e-05	0.000737493	0.000402254	BRCA1/EZH2/CCL2/CENPF/CDK2/CDT1/TNF	7
BP	GO:0007292	female gamete generation	6/72	158/18800	3.16733e-05	0.000739381	0.000403284	IGF1/PTGS2/PGR/AURKA/TOP2A/BRCA2	6
BP	GO:0006953	acute-phase response	4/72	48/18800	3.38728e-05	0.00078445	0.000427866	PTGS2/FN1/IL6/TNF	4
BP	GO:2001237	negative regulation of extrinsic apoptotic signaling pathway	5/72	97/18800	3.50785e-05	0.000803382	0.000438193	BRCA1/IGF1/AKT1/AR/TNF	5
BP	GO:0016202	regulation of striated muscle tissue development	3/72	17/18800	3.52409e-05	0.000803382	0.000438193	CENPF/LEF1/FGF3	3
BP	GO:0001837	epithelial to mesenchymal transition	6/72	162/18800	3.6447e-05	0.000824436	0.000449676	FGFR1/SFRP1/EZH2/IL6/LEF1/FLNA	6
BP	GO:0042060	wound healing	9/72	429/18800	3.68013e-05	0.000826049	0.000450556	IGF1/FN1/KDR/IL6/NRG1/CLDN4/FLNA/OCLN/TNF	9
BP	GO:0050680	negative regulation of epithelial cell proliferation	6/72	163/18800	3.77263e-05	0.000835917	0.000455938	FLT1/SFRP1/CCL2/BRCA2/AR/TNF	6
BP	GO:0001649	osteoblast differentiation	7/72	241/18800	3.78139e-05	0.000835917	0.000455938	IGF1/SFRP1/RUNX2/IL6/LEF1/AKT1/TNF	7
BP	GO:0019233	sensory perception of pain	5/72	99/18800	3.87006e-05	0.000848211	0.000462644	PTGS2/CXCL12/CCL2/CNR2/TNF	5
BP	GO:0062197	cellular response to chemical stress	8/72	332/18800	3.89514e-05	0.000848211	0.000462644	PTGS2/EZH2/SLC2A1/IL6/AKT1/PARP1/FOS/TNF	8
BP	GO:0048608	reproductive structure development	9/72	433/18800	3.95549e-05	0.000853713	0.000465645	PTGS2/PGR/SFRP1/KDR/BRIP1/LEF1/BRCA2/AKT1/AR	9
BP	GO:0032496	response to lipopolysaccharide	8/72	333/18800	3.97892e-05	0.000853713	0.000465645	PTGS2/CCL2/IL6/CYP1A1/AKT1/FOS/CNR2/TNF	8
BP	GO:0061458	reproductive system development	9/72	436/18800	4.1733e-05	0.000888881	0.000484827	PTGS2/PGR/SFRP1/KDR/BRIP1/LEF1/BRCA2/AKT1/AR	9
BP	GO:0071695	anatomical structure maturation	7/72	246/18800	4.30812e-05	0.000904395	0.000493288	IGF1/PGR/AURKA/RUNX2/KDR/BRCA2/CDH5	7
BP	GO:2001020	regulation of response to DNA damage stimulus	7/72	246/18800	4.30812e-05	0.000904395	0.000493288	BRCA1/RAD51/CXCL12/NSD2/FOXM1/PARP1/H2AX	7
BP	GO:0009636	response to toxic substance	7/72	247/18800	4.42037e-05	0.000914797	0.000498962	RAD51/PTGS2/DNMT3A/BRIP1/CYP1A1/FOS/TNF	7
BP	GO:0021537	telencephalon development	7/72	247/18800	4.42037e-05	0.000914797	0.000498962	EZH2/CXCL12/SLC2A1/LEF1/IGF1R/NRG1/H2AX	7
BP	GO:0062014	negative regulation of small molecule metabolic process	5/72	102/18800	4.46696e-05	0.000917929	0.00050067	BRCA1/ACACB/LEPR/AKT1/PARP1	5
BP	GO:0032103	positive regulation of response to external stimulus	9/72	442/18800	4.63953e-05	0.000946723	0.000516376	PTGS2/FGFR1/CXCL12/C1QBP/KDR/IL6/IGF1R/FLNA/TNF	9
BP	GO:0000075	cell cycle checkpoint signaling	6/72	170/18800	4.77266e-05	0.000966586	0.00052721	BRCA1/CENPF/CDK2/BRIP1/CDT1/H2AX	6
BP	GO:0062012	regulation of small molecule metabolic process	8/72	342/18800	4.80312e-05	0.000966586	0.00052721	BRCA1/IGF1/PTGS2/ACACB/LEPR/AKT1/PARP1/TNF	8
BP	GO:1903829	positive regulation of protein localization	9/72	446/18800	4.97425e-05	0.000994169	0.000542254	IGF1/PTGS2/EGF/AKT1/PARP1/CCT5/CDT1/FLNA/TNF	9
BP	GO:0071560	cellular response to transforming growth factor beta stimulus	7/72	252/18800	5.01829e-05	0.000996148	0.000543334	SFRP1/IGF1R/PARP1/ZEB1/ZEB2/FOS/CDH5	7
BP	GO:0007265	Ras protein signal transduction	8/72	347/18800	5.31954e-05	0.00104881	0.000572058	IGF1/FOXM1/STMN1/CDK2/STARD8/DNMT1/NRG1/CFL1	8
BP	GO:0030520	intracellular estrogen receptor signaling pathway	4/72	54/18800	5.41077e-05	0.00105691	0.000576474	BRCA1/ESR2/PARP1/AR	4
BP	GO:0042770	signal transduction in response to DNA damage	6/72	174/18800	5.43304e-05	0.00105691	0.000576474	BRCA1/FOXM1/CDK2/BRIP1/BRCA2/H2AX	6
BP	GO:0043534	blood vessel endothelial cell migration	6/72	175/18800	5.60905e-05	0.00108392	0.000591209	PTGS2/FGFR1/KDR/AKT1/CDH5/TNF	6
BP	GO:1904645	response to amyloid-beta	4/72	55/18800	5.81833e-05	0.00111033	0.000605613	IGF1/IGF1R/PARP1/TNF	4
BP	GO:0071559	response to transforming growth factor beta	7/72	258/18800	5.82182e-05	0.00111033	0.000605613	SFRP1/IGF1R/PARP1/ZEB1/ZEB2/FOS/CDH5	7
BP	GO:0002237	response to molecule of bacterial origin	8/72	354/18800	6.11974e-05	0.00115957	0.000632471	PTGS2/CCL2/IL6/CYP1A1/AKT1/FOS/CNR2/TNF	8
BP	GO:0010332	response to gamma radiation	4/72	56/18800	6.24783e-05	0.0011762	0.000641543	RAD51/BRCA2/PARP1/H2AX	4
BP	GO:0003018	vascular process in circulatory system	7/72	263/18800	6.56933e-05	0.0012288	0.000670232	PTGS2/SLC5A5/LEPR/SLC2A1/CDH5/OCLN/TNF	7
BP	GO:0010631	epithelial cell migration	8/72	358/18800	6.62039e-05	0.00123046	0.000671138	PTGS2/FGFR1/KDR/EGF/AKT1/ZEB2/CDH5/TNF	8
BP	GO:0001938	positive regulation of endothelial cell proliferation	5/72	111/18800	6.69269e-05	0.00123603	0.000674174	FGFR1/CXCL12/KDR/EGF/AKT1	5
BP	GO:0090132	epithelium migration	8/72	361/18800	7.01787e-05	0.00128793	0.000702484	PTGS2/FGFR1/KDR/EGF/AKT1/ZEB2/CDH5/TNF	8
BP	GO:0060135	maternal process involved in female pregnancy	4/72	58/18800	7.17555e-05	0.00129468	0.000706164	PTGS2/PGR/AKT1/AR	4
BP	GO:0043405	regulation of MAP kinase activity	6/72	183/18800	7.18774e-05	0.00129468	0.000706164	FGFR1/FLT1/SFRP1/EZH2/EGF/TNF	6
BP	GO:1901991	negative regulation of mitotic cell cycle phase transition	6/72	183/18800	7.18774e-05	0.00129468	0.000706164	BRCA1/EZH2/CCL2/CENPF/CDK2/CDT1	6
BP	GO:0044344	cellular response to fibroblast growth factor stimulus	5/72	113/18800	7.28648e-05	0.00129646	0.000707134	FGFR1/SFRP1/CCL2/RUNX2/FGF3	5
BP	GO:1904659	glucose transmembrane transport	5/72	113/18800	7.28648e-05	0.00129646	0.000707134	IGF1/SLC2A1/AKT1/OCLN/TNF	5
BP	GO:0043200	response to amino acid	5/72	114/18800	7.59819e-05	0.00134166	0.000731789	DNMT3A/DNMT1/IGF1R/ZEB1/TNF	5
BP	GO:2000351	regulation of endothelial cell apoptotic process	4/72	59/18800	7.67523e-05	0.00134166	0.000731789	CCL2/KDR/CDH5/TNF	4
BP	GO:0051098	regulation of binding	8/72	366/18800	7.72444e-05	0.00134166	0.000731789	IGF1/AURKA/STMN1/LEF1/EGF/AKT1/PARP1/CDT1	8
BP	GO:0090130	tissue migration	8/72	366/18800	7.72444e-05	0.00134166	0.000731789	PTGS2/FGFR1/KDR/EGF/AKT1/ZEB2/CDH5/TNF	8
BP	GO:0048634	regulation of muscle organ development	3/72	22/18800	7.87201e-05	0.0013592	0.000741357	CENPF/LEF1/FGF3	3
BP	GO:0051896	regulation of protein kinase B signaling	6/72	187/18800	8.10019e-05	0.00138393	0.000754844	FGFR1/C1QBP/EGF/IGF1R/NRG1/TNF	6
BP	GO:0001894	tissue homeostasis	7/72	272/18800	8.11241e-05	0.00138393	0.000754844	PTGS2/SLC2A1/KDR/IL6/BARD1/CDH5/OCLN	7
BP	GO:0046324	regulation of glucose import	4/72	60/18800	8.19976e-05	0.00138393	0.000754844	IGF1/AKT1/OCLN/TNF	4
BP	GO:0043406	positive regulation of MAP kinase activity	5/72	116/18800	8.25236e-05	0.00138393	0.000754844	FGFR1/FLT1/EZH2/EGF/TNF	5
BP	GO:0071675	regulation of mononuclear cell migration	5/72	116/18800	8.25236e-05	0.00138393	0.000754844	CXCL12/C1QBP/CCL2/AKT1/TNF	5
BP	GO:0140013	meiotic nuclear division	6/72	188/18800	8.34213e-05	0.00139099	0.000758695	RAD51/AURKA/CCNE1/TOP2A/BRIP1/BRCA2	6
BP	GO:0008645	hexose transmembrane transport	5/72	117/18800	8.59529e-05	0.00141701	0.000772886	IGF1/SLC2A1/AKT1/OCLN/TNF	5
BP	GO:0045446	endothelial cell differentiation	5/72	117/18800	8.59529e-05	0.00141701	0.000772886	KDR/ZEB1/NRG1/CDH5/TNF	5
BP	GO:0071900	regulation of protein serine/threonine kinase activity	8/72	372/18800	8.64948e-05	0.00141793	0.000773389	FGFR1/FLT1/SFRP1/CCNE1/EZH2/EGF/AKT1/TNF	8
BP	GO:0031061	negative regulation of histone methylation	3/72	23/18800	9.02796e-05	0.00147171	0.000802721	BRCA1/DNMT3B/DNMT1	3
BP	GO:0015749	monosaccharide transmembrane transport	5/72	119/18800	9.31396e-05	0.00149362	0.00081467	IGF1/SLC2A1/AKT1/OCLN/TNF	5
BP	GO:0071774	response to fibroblast growth factor	5/72	119/18800	9.31396e-05	0.00149362	0.00081467	FGFR1/SFRP1/CCL2/RUNX2/FGF3	5
BP	GO:0030900	forebrain development	8/72	376/18800	9.3159e-05	0.00149362	0.00081467	EZH2/CXCL12/SLC2A1/LEF1/IGF1R/ZEB1/NRG1/H2AX	8
BP	GO:0043542	endothelial cell migration	7/72	279/18800	9.50717e-05	0.00151595	0.000826853	PTGS2/FGFR1/KDR/EGF/AKT1/CDH5/TNF	7
BP	GO:0010573	vascular endothelial growth factor production	4/72	63/18800	9.93e-05	0.00157477	0.000858933	BRCA1/PTGS2/IL6/TNF	4
BP	GO:0051101	regulation of DNA binding	5/72	121/18800	0.00010078	0.0015896	0.000867023	IGF1/LEF1/EGF/PARP1/CDT1	5
BP	GO:1901652	response to peptide	9/72	491/18800	0.00010382	0.00162874	0.000888373	IGF1/PTGS2/CXCL12/SLC2A1/BRIP1/IGF1R/AKT1/PARP1/TNF	9
BP	GO:0010811	positive regulation of cell-substrate adhesion	5/72	122/18800	0.000104776	0.00163496	0.000891762	SFRP1/C1QBP/FN1/KDR/FLNA	5
BP	GO:0050900	leukocyte migration	8/72	384/18800	0.000107771	0.00165495	0.000902666	FLT1/CXCL12/C1QBP/CCL2/IL6/AKT1/CNR2/TNF	8
BP	GO:0044089	positive regulation of cellular component biogenesis	9/72	494/18800	0.000108723	0.00165495	0.000902666	SFRP1/CDK2/KDR/DNMT1/NRG1/CDT1/CDH5/OCLN/TNF	9
BP	GO:0022612	gland morphogenesis	5/72	123/18800	0.000108893	0.00165495	0.000902666	PGR/SFRP1/IL6/AR/TNF	5
BP	GO:0031570	DNA integrity checkpoint signaling	5/72	123/18800	0.000108893	0.00165495	0.000902666	BRCA1/CDK2/BRIP1/CDT1/H2AX	5
BP	GO:1901989	positive regulation of cell cycle phase transition	5/72	123/18800	0.000108893	0.00165495	0.000902666	EZH2/CYP1A1/AKT1/CDT1/UBE2C	5
BP	GO:0072577	endothelial cell apoptotic process	4/72	65/18800	0.000112216	0.00168787	0.000920624	CCL2/KDR/CDH5/TNF	4
BP	GO:1905330	regulation of morphogenesis of an epithelium	4/72	65/18800	0.000112216	0.00168787	0.000920624	SFRP1/EGF/AR/TNF	4
BP	GO:0007052	mitotic spindle organization	5/72	124/18800	0.000113133	0.00168918	0.000921336	AURKA/STMN1/FLNA/PRC1/KIFC1	5
BP	GO:0006479	protein methylation	6/72	199/18800	0.00011404	0.00168918	0.000921336	BRCA1/DNMT3B/EZH2/NSD2/DNMT3A/DNMT1	6
BP	GO:0008213	protein alkylation	6/72	199/18800	0.00011404	0.00168918	0.000921336	BRCA1/DNMT3B/EZH2/NSD2/DNMT3A/DNMT1	6
BP	GO:0051570	regulation of histone H3-K9 methylation	3/72	25/18800	0.000116603	0.00171843	0.000937291	BRCA1/DNMT3B/DNMT1	3
BP	GO:0009612	response to mechanical stimulus	6/72	201/18800	0.000120459	0.00176632	0.000963414	PTGS2/CXCL12/SLC2A1/IGF1R/FOS/TNF	6
BP	GO:0009615	response to virus	8/72	392/18800	0.000124234	0.00181258	0.000988643	CXCL12/C1QBP/STMN1/IL6/CYP1A1/CCT5/CFL1/TNF	8
BP	GO:0034968	histone lysine methylation	5/72	127/18800	0.000126617	0.00183815	0.00100259	BRCA1/DNMT3B/EZH2/NSD2/DNMT1	5
BP	GO:0042176	regulation of protein catabolic process	8/72	395/18800	0.000130921	0.00187624	0.00102337	AURKA/CDK2/BARD1/EGF/AKT1/NRG1/FLNA/TNF	8
BP	GO:0045931	positive regulation of mitotic cell cycle	5/72	128/18800	0.000131375	0.00187624	0.00102337	BRCA2/CYP1A1/AKT1/CDT1/UBE2C	5
BP	GO:0050995	negative regulation of lipid catabolic process	3/72	26/18800	0.000131451	0.00187624	0.00102337	ACACB/AKT1/TNF	3
BP	GO:0045860	positive regulation of protein kinase activity	8/72	396/18800	0.000133215	0.00187624	0.00102337	IGF1/FGFR1/FLT1/EZH2/EGF/AKT1/NRG1/TNF	8
BP	GO:0061180	mammary gland epithelium development	4/72	68/18800	0.000133818	0.00187624	0.00102337	PGR/BRCA2/AKT1/AR	4
BP	GO:0000819	sister chromatid segregation	6/72	205/18800	0.000134157	0.00187624	0.00102337	CENPF/TOP2A/CDT1/UBE2C/PRC1/KIFC1	6
BP	GO:0031497	chromatin assembly	6/72	205/18800	0.000134157	0.00187624	0.00102337	EZH2/DNMT3A/CDK2/DNMT1/H2BC4/H2AX	6
BP	GO:0097193	intrinsic apoptotic signaling pathway	7/72	295/18800	0.000134384	0.00187624	0.00102337	BRCA1/PTGS2/CXCL12/BRCA2/AKT1/PARP1/TNF	7
BP	GO:0001101	response to acid chemical	5/72	129/18800	0.000136268	0.00189348	0.00103277	DNMT3A/DNMT1/IGF1R/ZEB1/TNF	5
BP	GO:0021700	developmental maturation	7/72	296/18800	0.000137224	0.00189772	0.00103508	IGF1/PGR/AURKA/RUNX2/KDR/BRCA2/CDH5	7
BP	GO:1903046	meiotic cell cycle process	6/72	207/18800	0.000141455	0.00193138	0.00105344	RAD51/AURKA/CCNE1/TOP2A/BRIP1/BRCA2	6
BP	GO:0034394	protein localization to cell surface	4/72	69/18800	0.000141644	0.00193138	0.00105344	EGF/AKT1/FLNA/TNF	4
BP	GO:0070830	bicellular tight junction assembly	4/72	69/18800	0.000141644	0.00193138	0.00105344	CDH5/CLDN4/OCLN/TNF	4
BP	GO:0071902	positive regulation of protein serine/threonine kinase activity	6/72	208/18800	0.00014522	0.001965	0.00107178	FGFR1/FLT1/EZH2/EGF/AKT1/TNF	6
BP	GO:0010595	positive regulation of endothelial cell migration	5/72	131/18800	0.000146473	0.001965	0.00107178	PTGS2/FGFR1/KDR/EGF/AKT1	5
BP	GO:0034219	carbohydrate transmembrane transport	5/72	131/18800	0.000146473	0.001965	0.00107178	IGF1/SLC2A1/AKT1/OCLN/TNF	5
BP	GO:0002675	positive regulation of acute inflammatory response	3/72	27/18800	0.000147476	0.001965	0.00107178	PTGS2/IL6/TNF	3
BP	GO:0051571	positive regulation of histone H3-K4 methylation	3/72	27/18800	0.000147476	0.001965	0.00107178	BRCA1/DNMT3B/DNMT1	3
BP	GO:0002548	monocyte chemotaxis	4/72	70/18800	0.000149796	0.00198683	0.00108369	FLT1/CXCL12/CCL2/IL6	4
BP	GO:1900180	regulation of protein localization to nucleus	5/72	132/18800	0.00015179	0.00200418	0.00109315	PTGS2/AKT1/PARP1/CCT5/FLNA	5
BP	GO:0003158	endothelium development	5/72	133/18800	0.000157254	0.0020619	0.00112463	KDR/ZEB1/NRG1/CDH5/TNF	5
BP	GO:0022412	cellular process involved in reproduction in multicellular organism	8/72	406/18800	0.000158043	0.0020619	0.00112463	IGF1/AURKA/SFRP1/DNMT3A/TOP2A/BRIP1/BRCA2/AKT1	8
BP	GO:0031507	heterochromatin assembly	4/72	71/18800	0.000158282	0.0020619	0.00112463	EZH2/DNMT3A/CDK2/DNMT1	4
BP	GO:0001889	liver development	5/72	134/18800	0.000162866	0.00211219	0.00115206	AURKA/EZH2/IL6/CYP1A1/TNF	5
BP	GO:0022604	regulation of cell morphogenesis	7/72	305/18800	0.000165037	0.00213088	0.00116226	C1QBP/CCL2/FN1/KDR/CFL1/CLDN4/FLNA	7
BP	GO:0033143	regulation of intracellular steroid hormone receptor signaling pathway	4/72	72/18800	0.00016711	0.00213871	0.00116653	BRCA1/SFRP1/PARP1/AR	4
BP	GO:1903036	positive regulation of response to wounding	4/72	72/18800	0.00016711	0.00213871	0.00116653	IGF1R/CLDN4/FLNA/OCLN	4
BP	GO:0045667	regulation of osteoblast differentiation	5/72	136/18800	0.00017455	0.00222418	0.00121314	IGF1/SFRP1/RUNX2/IL6/TNF	5
BP	GO:0150076	neuroinflammatory response	4/72	73/18800	0.000176288	0.00223656	0.0012199	IGF1/PTGS2/IL6/TNF	4
BP	GO:0061008	hepaticobiliary system development	5/72	137/18800	0.000180626	0.00228168	0.00124451	AURKA/EZH2/IL6/CYP1A1/TNF	5
BP	GO:0010575	positive regulation of vascular endothelial growth factor production	3/72	29/18800	0.000183223	0.0023045	0.00125695	BRCA1/PTGS2/IL6	3
BP	GO:0002685	regulation of leukocyte migration	6/72	218/18800	0.000187419	0.00234716	0.00128022	CXCL12/C1QBP/CCL2/IL6/AKT1/TNF	6
BP	GO:0051384	response to glucocorticoid	5/72	139/18800	0.000193263	0.00240951	0.00131423	PTGS2/IL6/IGF1R/FOS/TNF	5
BP	GO:0043536	positive regulation of blood vessel endothelial cell migration	4/72	75/18800	0.00019573	0.00240951	0.00131423	PTGS2/FGFR1/KDR/AKT1	4
BP	GO:0071230	cellular response to amino acid stimulus	4/72	75/18800	0.00019573	0.00240951	0.00131423	DNMT3A/DNMT1/ZEB1/TNF	4
BP	GO:0120192	tight junction assembly	4/72	75/18800	0.00019573	0.00240951	0.00131423	CDH5/CLDN4/OCLN/TNF	4
BP	GO:0090287	regulation of cellular response to growth factor stimulus	7/72	314/18800	0.000197259	0.00240951	0.00131423	FGFR1/SFRP1/RUNX2/KDR/ZEB1/ZEB2/CDH5	7
BP	GO:0001503	ossification	8/72	420/18800	0.000199115	0.00240951	0.00131423	IGF1/PTGS2/SFRP1/RUNX2/IL6/LEF1/AKT1/TNF	8
BP	GO:0034329	cell junction assembly	8/72	420/18800	0.000199115	0.00240951	0.00131423	SFRP1/FN1/KDR/NRG1/CDH5/CLDN4/OCLN/TNF	8
BP	GO:0000086	G2/M transition of mitotic cell cycle	5/72	140/18800	0.00019983	0.00240951	0.00131423	BRCA1/AURKA/FOXM1/CENPF/CDK2	5
BP	GO:0050921	positive regulation of chemotaxis	5/72	140/18800	0.00019983	0.00240951	0.00131423	FGFR1/CXCL12/C1QBP/KDR/IL6	5
BP	GO:1990776	response to angiotensin	3/72	30/18800	0.000203022	0.00243794	0.00132974	PTGS2/BRIP1/IGF1R	3
BP	GO:0040029	regulation of gene expression, epigenetic	5/72	141/18800	0.000206564	0.00247031	0.00134739	BRCA1/EZH2/DNMT3A/CDK2/DNMT1	5
BP	GO:0045598	regulation of fat cell differentiation	5/72	142/18800	0.000213471	0.00254248	0.00138676	PTGS2/SFRP1/IL6/AKT1/TNF	5
BP	GO:0043154	negative regulation of cysteine-type endopeptidase activity involved in apoptotic process	4/72	77/18800	0.000216672	0.0025459	0.00138863	PTGS2/BIRC5/AKT1/TNF	4
BP	GO:0043297	apical junction assembly	4/72	77/18800	0.000216672	0.0025459	0.00138863	CDH5/CLDN4/OCLN/TNF	4
BP	GO:0046777	protein autophosphorylation	6/72	224/18800	0.000217048	0.0025459	0.00138863	FGFR1/AURKA/FLT1/KDR/IGF1R/AKT1	6
BP	GO:0060249	anatomical structure homeostasis	7/72	319/18800	0.000217248	0.0025459	0.00138863	PTGS2/SLC2A1/KDR/IL6/BARD1/CDH5/OCLN	7
BP	GO:0018022	peptidyl-lysine methylation	5/72	143/18800	0.000220552	0.00257429	0.00140411	BRCA1/DNMT3B/EZH2/NSD2/DNMT1	5
BP	GO:0000082	G1/S transition of mitotic cell cycle	6/72	225/18800	0.000222327	0.0025744	0.00140417	CCNE1/EZH2/CCL2/CDK2/CYP1A1/AKT1	6
BP	GO:0050920	regulation of chemotaxis	6/72	225/18800	0.000222327	0.0025744	0.00140417	FGFR1/CXCL12/C1QBP/CCL2/KDR/IL6	6
BP	GO:0008406	gonad development	6/72	226/18800	0.000227706	0.00260688	0.00142188	PGR/SFRP1/KDR/BRIP1/BRCA2/AR	6
BP	GO:0010827	regulation of glucose transmembrane transport	4/72	78/18800	0.000227727	0.00260688	0.00142188	IGF1/AKT1/OCLN/TNF	4
BP	GO:0030177	positive regulation of Wnt signaling pathway	5/72	144/18800	0.000227811	0.00260688	0.00142188	SFRP1/LGR6/LEF1/EGF/ZEB2	5
BP	GO:0010975	regulation of neuron projection development	8/72	431/18800	0.000237228	0.00270402	0.00147487	SFRP1/EZH2/CXCL12/FN1/IGF1R/AKT1/CFL1/FLNA	8
BP	GO:0070828	heterochromatin organization	4/72	79/18800	0.000239182	0.00271569	0.00148123	EZH2/DNMT3A/CDK2/DNMT1	4
BP	GO:0010165	response to X-ray	3/72	32/18800	0.000246669	0.00277907	0.0015158	RAD51/SFRP1/BRCA2	3
BP	GO:0051385	response to mineralocorticoid	3/72	32/18800	0.000246669	0.00277907	0.0015158	IGF1R/PARP1/FOS	3
BP	GO:0010594	regulation of endothelial cell migration	6/72	230/18800	0.000250259	0.00280672	0.00153088	PTGS2/FGFR1/KDR/EGF/AKT1/TNF	6
BP	GO:0045814	negative regulation of gene expression, epigenetic	4/72	80/18800	0.000251046	0.00280672	0.00153088	EZH2/DNMT3A/CDK2/DNMT1	4
BP	GO:0045137	development of primary sexual characteristics	6/72	231/18800	0.000256163	0.00285299	0.00155612	PGR/SFRP1/KDR/BRIP1/BRCA2/AR	6
BP	GO:0060562	epithelial tube morphogenesis	7/72	328/18800	0.000257342	0.00285523	0.00155734	PGR/SFRP1/KDR/LEF1/EGF/AR/TNF	7
BP	GO:0120193	tight junction organization	4/72	81/18800	0.000263328	0.00291057	0.00158753	CDH5/CLDN4/OCLN/TNF	4
BP	GO:0043535	regulation of blood vessel endothelial cell migration	5/72	150/18800	0.000275263	0.003031	0.00165322	PTGS2/FGFR1/KDR/AKT1/TNF	5
BP	GO:0036294	cellular response to decreased oxygen levels	5/72	151/18800	0.000283849	0.00310214	0.00169202	PTGS2/SFRP1/DNMT3A/BRIP1/AKT1	5
BP	GO:1902850	microtubule cytoskeleton organization involved in mitosis	5/72	151/18800	0.000283849	0.00310214	0.00169202	AURKA/STMN1/FLNA/PRC1/KIFC1	5
BP	GO:0030595	leukocyte chemotaxis	6/72	236/18800	0.000287349	0.00312867	0.00170649	FLT1/CXCL12/C1QBP/CCL2/IL6/CNR2	6
BP	GO:0070371	ERK1 and ERK2 cascade	7/72	335/18800	0.000292484	0.00317275	0.00173053	IGF1/CCL2/FN1/KDR/EGF/NRG1/TNF	7
BP	GO:0050850	positive regulation of calcium-mediated signaling	3/72	34/18800	0.000295964	0.00319861	0.00174463	IGF1/NRG1/TNF	3
BP	GO:0045834	positive regulation of lipid metabolic process	5/72	153/18800	0.000301631	0.00323588	0.00176496	PTGS2/FLT1/IGF1R/AKT1/TNF	5
BP	GO:0051147	regulation of muscle cell differentiation	5/72	153/18800	0.000301631	0.00323588	0.00176496	IGF1/EZH2/DNMT1/ZEB1/NRG1	5
BP	GO:0018209	peptidyl-serine modification	7/72	338/18800	0.000308681	0.00329938	0.0017996	PTGS2/AURKA/CDK2/IL6/AKT1/PARP1/TNF	7
BP	GO:0019216	regulation of lipid metabolic process	7/72	339/18800	0.000314238	0.00333728	0.00182027	BRCA1/PTGS2/ACACB/FLT1/IGF1R/AKT1/TNF	7
BP	GO:0046889	positive regulation of lipid biosynthetic process	4/72	85/18800	0.000316802	0.00333728	0.00182027	PTGS2/IGF1R/AKT1/TNF	4
BP	GO:0071229	cellular response to acid chemical	4/72	85/18800	0.000316802	0.00333728	0.00182027	DNMT3A/DNMT1/ZEB1/TNF	4
BP	GO:2000117	negative regulation of cysteine-type endopeptidase activity	4/72	85/18800	0.000316802	0.00333728	0.00182027	PTGS2/BIRC5/AKT1/TNF	4
BP	GO:0044839	cell cycle G2/M phase transition	5/72	155/18800	0.000320246	0.00335231	0.00182847	BRCA1/AURKA/FOXM1/CENPF/CDK2	5
BP	GO:0033146	regulation of intracellular estrogen receptor signaling pathway	3/72	35/18800	0.000322824	0.00335231	0.00182847	BRCA1/PARP1/AR	3
BP	GO:0045922	negative regulation of fatty acid metabolic process	3/72	35/18800	0.000322824	0.00335231	0.00182847	BRCA1/ACACB/AKT1	3
BP	GO:0070884	regulation of calcineurin-NFAT signaling cascade	3/72	35/18800	0.000322824	0.00335231	0.00182847	IGF1/NRG1/TNF	3
BP	GO:0008643	carbohydrate transport	5/72	156/18800	0.000329874	0.00341338	0.00186178	IGF1/SLC2A1/AKT1/OCLN/TNF	5
BP	GO:1903037	regulation of leukocyte cell-cell adhesion	7/72	344/18800	0.000343241	0.00353914	0.00193037	IGF1/CXCL12/CCL2/IL6/LEF1/AKT1/TNF	7
BP	GO:0045765	regulation of angiogenesis	7/72	345/18800	0.000349292	0.0035708	0.00194764	BRCA1/FLT1/SFRP1/KDR/IL6/CDH5/TNF	7
BP	GO:0016571	histone methylation	5/72	158/18800	0.000349787	0.0035708	0.00194764	BRCA1/DNMT3B/EZH2/NSD2/DNMT1	5
BP	GO:1903039	positive regulation of leukocyte cell-cell adhesion	6/72	245/18800	0.000350947	0.0035708	0.00194764	IGF1/CCL2/IL6/LEF1/AKT1/TNF	6
BP	GO:0106056	regulation of calcineurin-mediated signaling	3/72	36/18800	0.000351206	0.0035708	0.00194764	IGF1/NRG1/TNF	3
BP	GO:0006261	DNA-templated DNA replication	5/72	159/18800	0.000360078	0.00364829	0.00198991	RAD51/CCNE1/CDK2/BRCA2/CDT1	5
BP	GO:2000045	regulation of G1/S transition of mitotic cell cycle	5/72	160/18800	0.000370597	0.00374188	0.00204095	EZH2/CCL2/CDK2/CYP1A1/AKT1	5
BP	GO:2001251	negative regulation of chromosome organization	4/72	89/18800	0.000377647	0.00378685	0.00206548	CENPF/TOP2A/PARP1/CDT1	4
BP	GO:2001252	positive regulation of chromosome organization	4/72	89/18800	0.000377647	0.00378685	0.00206548	CDK2/DNMT1/CCT5/CDT1	4
BP	GO:0046326	positive regulation of glucose import	3/72	37/18800	0.000381148	0.00380887	0.00207749	IGF1/AKT1/OCLN	3
BP	GO:0034612	response to tumor necrosis factor	6/72	249/18800	0.00038253	0.00380964	0.00207791	BRCA1/PTGS2/SFRP1/CCL2/AKT1/TNF	6
BP	GO:1901342	regulation of vasculature development	7/72	351/18800	0.000387421	0.00384522	0.00209732	BRCA1/FLT1/SFRP1/KDR/IL6/CDH5/TNF	7
BP	GO:0000724	double-strand break repair via homologous recombination	5/72	162/18800	0.000392331	0.00386764	0.00210955	BRCA1/RAD51/BRCA2/PARP1/H2AX	5
BP	GO:0030509	BMP signaling pathway	5/72	162/18800	0.000392331	0.00386764	0.00210955	SFRP1/RUNX2/KDR/LEF1/CDH5	5
BP	GO:0030307	positive regulation of cell growth	5/72	163/18800	0.000403553	0.00396487	0.00216258	IGF1/SFRP1/CXCL12/FN1/AKT1	5
BP	GO:0032465	regulation of cytokinesis	4/72	91/18800	0.00041101	0.0040007	0.00218212	AURKA/BRCA2/IGF1R/PRC1	4
BP	GO:0051983	regulation of chromosome segregation	4/72	91/18800	0.00041101	0.0040007	0.00218212	CENPF/MKI67/CDT1/UBE2C	4
BP	GO:0006270	DNA replication initiation	3/72	38/18800	0.000412684	0.0040007	0.00218212	CCNE1/CDK2/CDT1	3
BP	GO:0033260	nuclear DNA replication	3/72	38/18800	0.000412684	0.0040007	0.00218212	RAD51/BRCA2/CDT1	3
BP	GO:0000725	recombinational repair	5/72	164/18800	0.000415015	0.00400998	0.00218718	BRCA1/RAD51/BRCA2/PARP1/H2AX	5
BP	GO:0019217	regulation of fatty acid metabolic process	4/72	92/18800	0.000428457	0.0041262	0.00225057	BRCA1/PTGS2/ACACB/AKT1	4
BP	GO:0044843	cell cycle G1/S phase transition	6/72	255/18800	0.000434034	0.0041619	0.00227004	CCNE1/EZH2/CCL2/CDK2/CYP1A1/AKT1	6
BP	GO:0071453	cellular response to oxygen levels	5/72	166/18800	0.000438677	0.0041619	0.00227004	PTGS2/SFRP1/DNMT3A/BRIP1/AKT1	5
BP	GO:1903034	regulation of response to wounding	5/72	166/18800	0.000438677	0.0041619	0.00227004	IGF1R/CLDN4/FLNA/OCLN/TNF	5
BP	GO:0045927	positive regulation of growth	6/72	256/18800	0.00044312	0.0041619	0.00227004	IGF1/ACACB/SFRP1/CXCL12/FN1/AKT1	6
BP	GO:0032885	regulation of polysaccharide biosynthetic process	3/72	39/18800	0.00044585	0.0041619	0.00227004	IGF1/EGF/AKT1	3
BP	GO:0051567	histone H3-K9 methylation	3/72	39/18800	0.00044585	0.0041619	0.00227004	BRCA1/DNMT3B/DNMT1	3
BP	GO:0051569	regulation of histone H3-K4 methylation	3/72	39/18800	0.00044585	0.0041619	0.00227004	BRCA1/DNMT3B/DNMT1	3
BP	GO:1902275	regulation of chromatin organization	3/72	39/18800	0.00044585	0.0041619	0.00227004	CDK2/DNMT1/MKI67	3
BP	GO:1904994	regulation of leukocyte adhesion to vascular endothelial cell	3/72	39/18800	0.00044585	0.0041619	0.00227004	CXCL12/IL6/TNF	3
BP	GO:0034502	protein localization to chromosome	4/72	93/18800	0.000446427	0.0041619	0.00227004	EZH2/BRCA2/CCT5/CDT1	4
BP	GO:0045739	positive regulation of DNA repair	4/72	94/18800	0.000464929	0.00432058	0.00235659	BRCA1/FOXM1/PARP1/H2AX	4
BP	GO:0001818	negative regulation of cytokine production	7/72	363/18800	0.000473689	0.00438217	0.00239019	IGF1/EZH2/C1QBP/FN1/IL6/LEF1/TNF	7
BP	GO:0021543	pallium development	5/72	169/18800	0.000476062	0.00438217	0.00239019	EZH2/SLC2A1/LEF1/IGF1R/H2AX	5
BP	GO:0048639	positive regulation of developmental growth	5/72	169/18800	0.000476062	0.00438217	0.00239019	IGF1/ACACB/CXCL12/FN1/AKT1	5
BP	GO:0045740	positive regulation of DNA replication	3/72	40/18800	0.00048068	0.00439694	0.00239824	CDK2/EGF/CDT1	3
BP	GO:0071392	cellular response to estradiol stimulus	3/72	40/18800	0.00048068	0.00439694	0.00239824	SFRP1/ESR2/IGF1R	3
BP	GO:0005996	monosaccharide metabolic process	6/72	261/18800	0.000490807	0.0044616	0.00243351	IGF1/ACACB/LEPR/SLC2A1/AKT1/TNF	6
BP	GO:0050730	regulation of peptidyl-tyrosine phosphorylation	6/72	261/18800	0.000490807	0.0044616	0.00243351	IGF1/SFRP1/IL6/EGF/NRG1/TNF	6
BP	GO:0000070	mitotic sister chromatid segregation	5/72	171/18800	0.000502286	0.00453768	0.00247501	CENPF/CDT1/UBE2C/PRC1/KIFC1	5
BP	GO:0051099	positive regulation of binding	5/72	171/18800	0.000502286	0.00453768	0.00247501	IGF1/STMN1/EGF/PARP1/CDT1	5
BP	GO:0045429	positive regulation of nitric oxide biosynthetic process	3/72	41/18800	0.000517208	0.00464373	0.00253285	PTGS2/AKT1/TNF	3
BP	GO:2000008	regulation of protein localization to cell surface	3/72	41/18800	0.000517208	0.00464373	0.00253285	EGF/AKT1/TNF	3
BP	GO:0010389	regulation of G2/M transition of mitotic cell cycle	4/72	97/18800	0.000523712	0.00467337	0.00254902	BRCA1/AURKA/CENPF/CDK2	4
BP	GO:0051304	chromosome separation	4/72	97/18800	0.000523712	0.00467337	0.00254902	CENPF/TOP2A/CDT1/UBE2C	4
BP	GO:0007259	receptor signaling pathway via JAK-STAT	5/72	173/18800	0.000529585	0.00468281	0.00255417	IGF1/CCL2/IL6/EGF/TNF	5
BP	GO:0071772	response to BMP	5/72	173/18800	0.000529585	0.00468281	0.00255417	SFRP1/RUNX2/KDR/LEF1/CDH5	5
BP	GO:0071773	cellular response to BMP stimulus	5/72	173/18800	0.000529585	0.00468281	0.00255417	SFRP1/RUNX2/KDR/LEF1/CDH5	5
BP	GO:0045165	cell fate commitment	6/72	266/18800	0.000542407	0.00476384	0.00259836	SFRP1/RUNX2/KDR/IL6/NRG1/AR	6
BP	GO:0000910	cytokinesis	5/72	174/18800	0.000543645	0.00476384	0.00259836	AURKA/STMN1/BRCA2/IGF1R/PRC1	5
BP	GO:0010634	positive regulation of epithelial cell migration	5/72	174/18800	0.000543645	0.00476384	0.00259836	PTGS2/FGFR1/KDR/EGF/AKT1	5
BP	GO:0090092	regulation of transmembrane receptor protein serine/threonine kinase signaling pathway	6/72	267/18800	0.000553216	0.00483146	0.00263525	SFRP1/KDR/PARP1/ZEB1/ZEB2/CDH5	6
BP	GO:0050999	regulation of nitric-oxide synthase activity	3/72	42/18800	0.000555468	0.00483146	0.00263525	AKT1/CNR2/TNF	3
BP	GO:0035265	organ growth	5/72	175/18800	0.000557985	0.00483146	0.00263525	IGF1/ACACB/LEPR/AKT1/AR	5
BP	GO:0046890	regulation of lipid biosynthetic process	5/72	175/18800	0.000557985	0.00483146	0.00263525	BRCA1/PTGS2/IGF1R/AKT1/TNF	5
BP	GO:2000241	regulation of reproductive process	5/72	176/18800	0.000572608	0.0049434	0.0026963	IGF1/AURKA/SFRP1/C1QBP/AR	5
BP	GO:1901992	positive regulation of mitotic cell cycle phase transition	4/72	100/18800	0.000587602	0.00505789	0.00275875	CYP1A1/AKT1/CDT1/UBE2C	4
BP	GO:0044786	cell cycle DNA replication	3/72	43/18800	0.000595493	0.00509575	0.0027794	RAD51/BRCA2/CDT1	3
BP	GO:1904407	positive regulation of nitric oxide metabolic process	3/72	43/18800	0.000595493	0.00509575	0.0027794	PTGS2/AKT1/TNF	3
BP	GO:0008630	intrinsic apoptotic signaling pathway in response to DNA damage	4/72	101/18800	0.000610076	0.00520527	0.00283914	BRCA1/CXCL12/BRCA2/TNF	4
BP	GO:0007159	leukocyte cell-cell adhesion	7/72	381/18800	0.000631239	0.00528963	0.00288515	IGF1/CXCL12/CCL2/IL6/LEF1/AKT1/TNF	7
BP	GO:0010717	regulation of epithelial to mesenchymal transition	4/72	102/18800	0.000633154	0.00528963	0.00288515	SFRP1/EZH2/IL6/LEF1	4
BP	GO:0043255	regulation of carbohydrate biosynthetic process	4/72	102/18800	0.000633154	0.00528963	0.00288515	IGF1/LEPR/EGF/AKT1	4
BP	GO:0009266	response to temperature stimulus	5/72	180/18800	0.000633996	0.00528963	0.00288515	IGF1/PTGS2/CXCL12/AKT1/FOS	5
BP	GO:0010828	positive regulation of glucose transmembrane transport	3/72	44/18800	0.000637317	0.00528963	0.00288515	IGF1/AKT1/OCLN	3
BP	GO:0014009	glial cell proliferation	3/72	44/18800	0.000637317	0.00528963	0.00288515	LEPR/IL6/TNF	3
BP	GO:0033173	calcineurin-NFAT signaling cascade	3/72	44/18800	0.000637317	0.00528963	0.00288515	IGF1/NRG1/TNF	3
BP	GO:2001239	regulation of extrinsic apoptotic signaling pathway in absence of ligand	3/72	44/18800	0.000637317	0.00528963	0.00288515	FGFR1/AKT1/TNF	3
BP	GO:0015911	long-chain fatty acid import across plasma membrane	2/72	10/18800	0.000638092	0.00528963	0.00288515	SLC2A1/AKT1	2
BP	GO:1904181	positive regulation of membrane depolarization	2/72	10/18800	0.000638092	0.00528963	0.00288515	KDR/PARP1	2
BP	GO:0030098	lymphocyte differentiation	7/72	382/18800	0.000641081	0.00529936	0.00289046	SFRP1/EZH2/LEPR/RUNX2/IL6/LEF1/ZEB1	7
BP	GO:0032881	regulation of polysaccharide metabolic process	3/72	45/18800	0.000680971	0.00558411	0.00304577	IGF1/EGF/AKT1	3
BP	GO:1901861	regulation of muscle tissue development	3/72	45/18800	0.000680971	0.00558411	0.00304577	CENPF/LEF1/FGF3	3
BP	GO:0006109	regulation of carbohydrate metabolic process	5/72	183/18800	0.000683183	0.00558411	0.00304577	IGF1/ACACB/LEPR/EGF/AKT1	5
BP	GO:0048469	cell maturation	5/72	183/18800	0.000683183	0.00558411	0.00304577	PGR/AURKA/RUNX2/KDR/BRCA2	5
BP	GO:0097696	receptor signaling pathway via STAT	5/72	184/18800	0.000700197	0.00570719	0.0031129	IGF1/CCL2/IL6/EGF/TNF	5
BP	GO:0008585	female gonad development	4/72	105/18800	0.000706101	0.00572334	0.00312171	PGR/SFRP1/KDR/BRCA2	4
BP	GO:0045833	negative regulation of lipid metabolic process	4/72	105/18800	0.000706101	0.00572334	0.00312171	BRCA1/ACACB/AKT1/TNF	4
BP	GO:0006260	DNA replication	6/72	280/18800	0.000709591	0.0057357	0.00312845	RAD51/CCNE1/CDK2/EGF/BRCA2/CDT1	6
BP	GO:0007548	sex differentiation	6/72	281/18800	0.000722904	0.00582717	0.00317834	PGR/SFRP1/KDR/BRIP1/BRCA2/AR	6
BP	GO:1904707	positive regulation of vascular associated smooth muscle cell proliferation	3/72	46/18800	0.000726487	0.00583991	0.00318529	IGF1/DNMT1/TNF	3
BP	GO:0051302	regulation of cell division	5/72	186/18800	0.000735175	0.00589352	0.00321453	AURKA/BRCA2/IGF1R/FGF3/PRC1	5
BP	GO:0018205	peptidyl-lysine modification	7/72	392/18800	0.000746386	0.005967	0.00325461	BRCA1/DNMT3B/EZH2/NSD2/DNMT1/LEF1/BRCA2	7
BP	GO:0046578	regulation of Ras protein signal transduction	5/72	187/18800	0.000753147	0.00598966	0.00326697	IGF1/FOXM1/STMN1/STARD8/NRG1	5
BP	GO:0033138	positive regulation of peptidyl-serine phosphorylation	4/72	107/18800	0.000757919	0.00598966	0.00326697	PTGS2/IL6/AKT1/TNF	4
BP	GO:0034599	cellular response to oxidative stress	6/72	284/18800	0.000764009	0.00598966	0.00326697	EZH2/IL6/AKT1/PARP1/FOS/TNF	6
BP	GO:0007051	spindle organization	5/72	188/18800	0.000771445	0.00598966	0.00326697	AURKA/STMN1/FLNA/PRC1/KIFC1	5
BP	GO:1902806	regulation of cell cycle G1/S phase transition	5/72	188/18800	0.000771445	0.00598966	0.00326697	EZH2/CCL2/CDK2/CYP1A1/AKT1	5
BP	GO:0002673	regulation of acute inflammatory response	3/72	47/18800	0.000773897	0.00598966	0.00326697	PTGS2/IL6/TNF	3
BP	GO:0045601	regulation of endothelial cell differentiation	3/72	47/18800	0.000773897	0.00598966	0.00326697	ZEB1/CDH5/TNF	3
BP	GO:0090279	regulation of calcium ion import	3/72	47/18800	0.000773897	0.00598966	0.00326697	CXCL12/CCL2/EGF	3
BP	GO:0101023	vascular endothelial cell proliferation	3/72	47/18800	0.000773897	0.00598966	0.00326697	FGFR1/FLT1/CCL2	3
BP	GO:1905562	regulation of vascular endothelial cell proliferation	3/72	47/18800	0.000773897	0.00598966	0.00326697	FGFR1/FLT1/CCL2	3
BP	GO:1905953	negative regulation of lipid localization	3/72	47/18800	0.000773897	0.00598966	0.00326697	IL6/AKT1/TNF	3
BP	GO:0001660	fever generation	2/72	11/18800	0.000777958	0.00598966	0.00326697	PTGS2/TNF	2
BP	GO:0033148	positive regulation of intracellular estrogen receptor signaling pathway	2/72	11/18800	0.000777958	0.00598966	0.00326697	PARP1/AR	2
BP	GO:0071394	cellular response to testosterone stimulus	2/72	11/18800	0.000777958	0.00598966	0.00326697	IGF1R/AR	2
BP	GO:0005976	polysaccharide metabolic process	4/72	108/18800	0.000784811	0.0060107	0.00327845	IGF1/LEPR/EGF/AKT1	4
BP	GO:1902749	regulation of cell cycle G2/M phase transition	4/72	108/18800	0.000784811	0.0060107	0.00327845	BRCA1/AURKA/CENPF/CDK2	4
BP	GO:0050731	positive regulation of peptidyl-tyrosine phosphorylation	5/72	190/18800	0.000809038	0.00615713	0.00335832	IGF1/IL6/EGF/NRG1/TNF	5
BP	GO:0009408	response to heat	4/72	109/18800	0.00081237	0.00615713	0.00335832	IGF1/PTGS2/CXCL12/AKT1	4
BP	GO:0046545	development of primary female sexual characteristics	4/72	109/18800	0.00081237	0.00615713	0.00335832	PGR/SFRP1/KDR/BRCA2	4
BP	GO:0090263	positive regulation of canonical Wnt signaling pathway	4/72	109/18800	0.00081237	0.00615713	0.00335832	SFRP1/LGR6/EGF/ZEB2	4
BP	GO:0097720	calcineurin-mediated signaling	3/72	48/18800	0.000823232	0.00622329	0.0033944	IGF1/NRG1/TNF	3
BP	GO:0071248	cellular response to metal ion	5/72	191/18800	0.000828339	0.00624572	0.00340663	PTGS2/CYP1A1/AKT1/PARP1/FOS	5
BP	GO:2000779	regulation of double-strand break repair	4/72	110/18800	0.000840607	0.00632188	0.00344818	RAD51/NSD2/FOXM1/PARP1	4
BP	GO:0010632	regulation of epithelial cell migration	6/72	290/18800	0.000851635	0.00637838	0.00347899	PTGS2/FGFR1/KDR/EGF/AKT1/TNF	6
BP	GO:0043254	regulation of protein-containing complex assembly	7/72	401/18800	0.000852491	0.00637838	0.00347899	STMN1/PARP1/NRG1/CDT1/CDH5/OCLN/TNF	7
BP	GO:0022409	positive regulation of cell-cell adhesion	6/72	291/18800	0.000866964	0.00647008	0.00352901	IGF1/CCL2/IL6/LEF1/AKT1/TNF	6
BP	GO:0010656	negative regulation of muscle cell apoptotic process	3/72	49/18800	0.000874522	0.00649327	0.00354166	IGF1/DNMT1/IGF1R	3
BP	GO:0046850	regulation of bone remodeling	3/72	49/18800	0.000874522	0.00649327	0.00354166	SFRP1/LEPR/IL6	3
BP	GO:0031334	positive regulation of protein-containing complex assembly	5/72	194/18800	0.00088831	0.00657766	0.00358768	NRG1/CDT1/CDH5/OCLN/TNF	5
BP	GO:0043434	response to peptide hormone	7/72	404/18800	0.000890396	0.00657766	0.00358768	PTGS2/CXCL12/SLC2A1/BRIP1/IGF1R/AKT1/PARP1	7
BP	GO:0034504	protein localization to nucleus	6/72	294/18800	0.000914234	0.00667654	0.00364162	PTGS2/BARD1/AKT1/PARP1/CCT5/FLNA	6
BP	GO:0031057	negative regulation of histone modification	3/72	50/18800	0.000927799	0.00667654	0.00364162	BRCA1/DNMT3B/DNMT1	3
BP	GO:0031062	positive regulation of histone methylation	3/72	50/18800	0.000927799	0.00667654	0.00364162	BRCA1/DNMT3B/DNMT1	3
BP	GO:0061647	histone H3-K9 modification	3/72	50/18800	0.000927799	0.00667654	0.00364162	BRCA1/DNMT3B/DNMT1	3
BP	GO:0002526	acute inflammatory response	4/72	113/18800	0.00092947	0.00667654	0.00364162	PTGS2/FN1/IL6/TNF	4
BP	GO:0003157	endocardium development	2/72	12/18800	0.000931238	0.00667654	0.00364162	KDR/NRG1	2
BP	GO:0031650	regulation of heat generation	2/72	12/18800	0.000931238	0.00667654	0.00364162	PTGS2/TNF	2
BP	GO:0033145	positive regulation of intracellular steroid hormone receptor signaling pathway	2/72	12/18800	0.000931238	0.00667654	0.00364162	PARP1/AR	2
BP	GO:0034770	histone H4-K20 methylation	2/72	12/18800	0.000931238	0.00667654	0.00364162	BRCA1/NSD2	2
BP	GO:0043568	positive regulation of insulin-like growth factor receptor signaling pathway	2/72	12/18800	0.000931238	0.00667654	0.00364162	IGF1/AR	2
BP	GO:0046322	negative regulation of fatty acid oxidation	2/72	12/18800	0.000931238	0.00667654	0.00364162	ACACB/AKT1	2
BP	GO:0048680	positive regulation of axon regeneration	2/72	12/18800	0.000931238	0.00667654	0.00364162	IGF1R/FLNA	2
BP	GO:0048511	rhythmic process	6/72	297/18800	0.000963469	0.00689069	0.00375842	PGR/EZH2/TOP2A/IGF1R/CLDN4/TNF	6
BP	GO:0060688	regulation of morphogenesis of a branching structure	3/72	51/18800	0.000983091	0.00701383	0.00382559	SFRP1/AR/TNF	3
BP	GO:0000077	DNA damage checkpoint signaling	4/72	115/18800	0.000992264	0.00704483	0.0038425	BRCA1/CDK2/BRIP1/H2AX	4
BP	GO:0021782	glial cell development	4/72	115/18800	0.000992264	0.00704483	0.0038425	IL6/AKT1/NRG1/TNF	4
BP	GO:0007179	transforming growth factor beta receptor signaling pathway	5/72	200/18800	0.0010179	0.00720929	0.0039322	PARP1/ZEB1/ZEB2/FOS/CDH5	5
BP	GO:0002686	negative regulation of leukocyte migration	3/72	52/18800	0.00104043	0.00728305	0.00397243	CXCL12/CCL2/AKT1	3
BP	GO:0046622	positive regulation of organ growth	3/72	52/18800	0.00104043	0.00728305	0.00397243	IGF1/ACACB/AKT1	3
BP	GO:0090329	regulation of DNA-templated DNA replication	3/72	52/18800	0.00104043	0.00728305	0.00397243	CDK2/BRCA2/CDT1	3
BP	GO:1904036	negative regulation of epithelial cell apoptotic process	3/72	52/18800	0.00104043	0.00728305	0.00397243	KDR/IGF1R/CDH5	3
BP	GO:0006006	glucose metabolic process	5/72	201/18800	0.00104079	0.00728305	0.00397243	IGF1/ACACB/LEPR/AKT1/TNF	5
BP	GO:0002761	regulation of myeloid leukocyte differentiation	4/72	117/18800	0.00105799	0.00738566	0.0040284	SFRP1/LEF1/FOS/TNF	4
BP	GO:0002064	epithelial cell development	5/72	203/18800	0.00108773	0.0075571	0.00412191	PGR/AKT1/AR/CDH5/TNF	5
BP	GO:0065004	protein-DNA complex assembly	5/72	203/18800	0.00108773	0.0075571	0.00412191	RAD51/CENPF/CDT1/H2BC4/H2AX	5
BP	GO:0070572	positive regulation of neuron projection regeneration	2/72	13/18800	0.00109783	0.00756917	0.00412849	IGF1R/FLNA	2
BP	GO:0072520	seminiferous tubule development	2/72	13/18800	0.00109783	0.00756917	0.00412849	BRIP1/AR	2
BP	GO:1901862	negative regulation of muscle tissue development	2/72	13/18800	0.00109783	0.00756917	0.00412849	LEF1/FGF3	2
BP	GO:0010718	positive regulation of epithelial to mesenchymal transition	3/72	53/18800	0.00109984	0.00756917	0.00412849	EZH2/IL6/LEF1	3
BP	GO:0002696	positive regulation of leukocyte activation	7/72	421/18800	0.00113112	0.00776612	0.00423591	IGF1/CCL2/NSD2/IL6/LEF1/AKT1/TNF	7
BP	GO:0045216	cell-cell junction organization	5/72	205/18800	0.00113621	0.0077828	0.00424501	CDH5/CLDN4/FLNA/OCLN/TNF	5
BP	GO:0048599	oocyte development	3/72	54/18800	0.00116135	0.00792375	0.00432189	IGF1/AURKA/BRCA2	3
BP	GO:0090100	positive regulation of transmembrane receptor protein serine/threonine kinase signaling pathway	4/72	120/18800	0.00116222	0.00792375	0.00432189	KDR/PARP1/ZEB2/CDH5	4
BP	GO:0071496	cellular response to external stimulus	6/72	309/18800	0.00118117	0.00803416	0.00438211	PTGS2/SFRP1/SLC2A1/BRIP1/IGF1R/FOS	6
BP	GO:0051225	spindle assembly	4/72	121/18800	0.00119851	0.00813315	0.0044361	AURKA/FLNA/PRC1/KIFC1	4
BP	GO:0070372	regulation of ERK1 and ERK2 cascade	6/72	311/18800	0.00122085	0.00823627	0.00449235	IGF1/CCL2/FN1/KDR/NRG1/TNF	6
BP	GO:0002763	positive regulation of myeloid leukocyte differentiation	3/72	55/18800	0.001225	0.00823627	0.00449235	LEF1/FOS/TNF	3
BP	GO:0010883	regulation of lipid storage	3/72	55/18800	0.001225	0.00823627	0.00449235	ACACB/IL6/TNF	3
BP	GO:0031113	regulation of microtubule polymerization	3/72	55/18800	0.001225	0.00823627	0.00449235	STMN1/CDH5/OCLN	3
BP	GO:1901214	regulation of neuron death	6/72	313/18800	0.00126154	0.00839668	0.00457984	TOX3/CCL2/AKT1/PARP1/FOS/TNF	6
BP	GO:0002573	myeloid leukocyte differentiation	5/72	210/18800	0.00126444	0.00839668	0.00457984	SFRP1/LEF1/PARP1/FOS/TNF	5
BP	GO:0002244	hematopoietic progenitor cell differentiation	4/72	123/18800	0.00127346	0.00839668	0.00457984	FLT1/SFRP1/KDR/TOP2A	4
BP	GO:0010906	regulation of glucose metabolic process	4/72	123/18800	0.00127346	0.00839668	0.00457984	IGF1/ACACB/LEPR/AKT1	4
BP	GO:0007171	activation of transmembrane receptor protein tyrosine kinase activity	2/72	14/18800	0.00127763	0.00839668	0.00457984	EGF/NRG1	2
BP	GO:0031115	negative regulation of microtubule polymerization	2/72	14/18800	0.00127763	0.00839668	0.00457984	STMN1/CDH5	2
BP	GO:0034392	negative regulation of smooth muscle cell apoptotic process	2/72	14/18800	0.00127763	0.00839668	0.00457984	IGF1/DNMT1	2
BP	GO:0050966	detection of mechanical stimulus involved in sensory perception of pain	2/72	14/18800	0.00127763	0.00839668	0.00457984	CXCL12/TNF	2
BP	GO:1902969	mitotic DNA replication	2/72	14/18800	0.00127763	0.00839668	0.00457984	RAD51/BRCA2	2
BP	GO:2000105	positive regulation of DNA-templated DNA replication	2/72	14/18800	0.00127763	0.00839668	0.00457984	CDK2/CDT1	2
BP	GO:0048016	inositol phosphate-mediated signaling	3/72	56/18800	0.0012908	0.00844518	0.0046063	IGF1/NRG1/TNF	3
BP	GO:0061756	leukocyte adhesion to vascular endothelial cell	3/72	56/18800	0.0012908	0.00844518	0.0046063	CXCL12/IL6/TNF	3
BP	GO:0018105	peptidyl-serine phosphorylation	6/72	315/18800	0.00130327	0.00850768	0.00464039	PTGS2/AURKA/CDK2/IL6/AKT1/TNF	6
BP	GO:0002688	regulation of leukocyte chemotaxis	4/72	124/18800	0.00131214	0.00852742	0.00465115	CXCL12/C1QBP/CCL2/IL6	4
BP	GO:0046660	female sex differentiation	4/72	124/18800	0.00131214	0.00852742	0.00465115	PGR/SFRP1/KDR/BRCA2	4
BP	GO:0006979	response to oxidative stress	7/72	433/18800	0.00132989	0.00860448	0.00469319	PTGS2/EZH2/IL6/AKT1/PARP1/FOS/TNF	7
BP	GO:1903131	mononuclear cell differentiation	7/72	433/18800	0.00132989	0.00860448	0.00469319	SFRP1/EZH2/LEPR/RUNX2/IL6/LEF1/ZEB1	7
BP	GO:0006959	humoral immune response	6/72	317/18800	0.00134604	0.00865708	0.00472187	C1QBP/CCL2/IL6/EXO1/H2BC4/TNF	6
BP	GO:0034764	positive regulation of transmembrane transport	5/72	213/18800	0.00134635	0.00865708	0.00472187	IGF1/CCL2/AKT1/FLNA/OCLN	5
BP	GO:0007131	reciprocal meiotic recombination	3/72	57/18800	0.00135879	0.00865708	0.00472187	RAD51/TOP2A/BRIP1	3
BP	GO:0032768	regulation of monooxygenase activity	3/72	57/18800	0.00135879	0.00865708	0.00472187	AKT1/CNR2/TNF	3
BP	GO:0043388	positive regulation of DNA binding	3/72	57/18800	0.00135879	0.00865708	0.00472187	IGF1/EGF/PARP1	3
BP	GO:0098900	regulation of action potential	3/72	57/18800	0.00135879	0.00865708	0.00472187	CNR2/FLNA/TNF	3
BP	GO:0140527	reciprocal homologous recombination	3/72	57/18800	0.00135879	0.00865708	0.00472187	RAD51/TOP2A/BRIP1	3
BP	GO:0050867	positive regulation of cell activation	7/72	436/18800	0.00138363	0.00879612	0.00479771	IGF1/CCL2/NSD2/IL6/LEF1/AKT1/TNF	7
BP	GO:0009994	oocyte differentiation	3/72	58/18800	0.00142899	0.00906477	0.00494424	IGF1/AURKA/BRCA2	3
BP	GO:0010810	regulation of cell-substrate adhesion	5/72	217/18800	0.00146158	0.00909118	0.00495865	SFRP1/C1QBP/FN1/KDR/FLNA	5
BP	GO:0000722	telomere maintenance via recombination	2/72	15/18800	0.00147054	0.00909118	0.00495865	RAD51/BRCA2	2
BP	GO:0031453	positive regulation of heterochromatin assembly	2/72	15/18800	0.00147054	0.00909118	0.00495865	CDK2/DNMT1	2
BP	GO:0045725	positive regulation of glycogen biosynthetic process	2/72	15/18800	0.00147054	0.00909118	0.00495865	IGF1/AKT1	2
BP	GO:0071380	cellular response to prostaglandin E stimulus	2/72	15/18800	0.00147054	0.00909118	0.00495865	SFRP1/AKT1	2
BP	GO:0120263	positive regulation of heterochromatin organization	2/72	15/18800	0.00147054	0.00909118	0.00495865	CDK2/DNMT1	2
BP	GO:1905269	positive regulation of chromatin organization	2/72	15/18800	0.00147054	0.00909118	0.00495865	CDK2/DNMT1	2
BP	GO:1905288	vascular associated smooth muscle cell apoptotic process	2/72	15/18800	0.00147054	0.00909118	0.00495865	IGF1/DNMT1	2
BP	GO:1905459	regulation of vascular associated smooth muscle cell apoptotic process	2/72	15/18800	0.00147054	0.00909118	0.00495865	IGF1/DNMT1	2
BP	GO:2000104	negative regulation of DNA-templated DNA replication	2/72	15/18800	0.00147054	0.00909118	0.00495865	BRCA2/CDT1	2
BP	GO:2000402	negative regulation of lymphocyte migration	2/72	15/18800	0.00147054	0.00909118	0.00495865	CCL2/AKT1	2
BP	GO:2001028	positive regulation of endothelial cell chemotaxis	2/72	15/18800	0.00147054	0.00909118	0.00495865	FGFR1/KDR	2
BP	GO:0010001	glial cell differentiation	5/72	218/18800	0.00149149	0.00920119	0.00501865	IL6/LEF1/AKT1/NRG1/TNF	5
BP	GO:0010574	regulation of vascular endothelial growth factor production	3/72	59/18800	0.00150143	0.0092216	0.00502978	BRCA1/PTGS2/IL6	3
BP	GO:0035825	homologous recombination	3/72	59/18800	0.00150143	0.0092216	0.00502978	RAD51/TOP2A/BRIP1	3
BP	GO:0009895	negative regulation of catabolic process	6/72	324/18800	0.00150428	0.0092216	0.00502978	ACACB/LEPR/AKT1/NRG1/FLNA/TNF	6
BP	GO:2000027	regulation of animal organ morphogenesis	4/72	129/18800	0.00151793	0.00926633	0.00505418	SFRP1/RUNX2/AR/TNF	4
BP	GO:2001022	positive regulation of response to DNA damage stimulus	4/72	129/18800	0.00151793	0.00926633	0.00505418	BRCA1/FOXM1/PARP1/H2AX	4
BP	GO:0070374	positive regulation of ERK1 and ERK2 cascade	5/72	220/18800	0.00155266	0.00945859	0.00515904	IGF1/CCL2/KDR/NRG1/TNF	5
BP	GO:0007093	mitotic cell cycle checkpoint signaling	4/72	130/18800	0.00156163	0.0094934	0.00517803	BRCA1/CENPF/CDK2/CDT1	4
BP	GO:0030071	regulation of mitotic metaphase/anaphase transition	3/72	60/18800	0.00157614	0.00956169	0.00521528	CENPF/CDT1/UBE2C	3
BP	GO:0006275	regulation of DNA replication	4/72	131/18800	0.0016062	0.00970371	0.00529274	CDK2/EGF/BRCA2/CDT1	4
BP	GO:0007098	centrosome cycle	4/72	131/18800	0.0016062	0.00970371	0.00529274	BRCA1/AURKA/CDK2/BRCA2	4
BP	GO:0048638	regulation of developmental growth	6/72	329/18800	0.00162573	0.00980138	0.00534601	IGF1/ACACB/CXCL12/FN1/AKT1/AR	6
BP	GO:0031331	positive regulation of cellular catabolic process	7/72	449/18800	0.00163645	0.00984571	0.00537019	IGF1/AURKA/KDR/IL6/EGF/AKT1/TNF	7
BP	GO:0050870	positive regulation of T cell activation	5/72	223/18800	0.00164786	0.00986273	0.00537947	IGF1/CCL2/IL6/LEF1/AKT1	5
BP	GO:0010565	regulation of cellular ketone metabolic process	4/72	132/18800	0.00165165	0.00986273	0.00537947	BRCA1/PTGS2/ACACB/AKT1	4
BP	GO:0045428	regulation of nitric oxide biosynthetic process	3/72	61/18800	0.00165314	0.00986273	0.00537947	PTGS2/AKT1/TNF	3
BP	GO:0050994	regulation of lipid catabolic process	3/72	61/18800	0.00165314	0.00986273	0.00537947	ACACB/AKT1/TNF	3
BP	GO:0051235	maintenance of location	6/72	331/18800	0.00167634	0.00986273	0.00537947	ACACB/IL6/BARD1/AKT1/FLNA/TNF	6
BP	GO:0006266	DNA ligation	2/72	16/18800	0.00167646	0.00986273	0.00537947	RAD51/TOP2A	2
BP	GO:0006349	regulation of gene expression by genomic imprinting	2/72	16/18800	0.00167646	0.00986273	0.00537947	BRCA1/DNMT3A	2
BP	GO:0031649	heat generation	2/72	16/18800	0.00167646	0.00986273	0.00537947	PTGS2/TNF	2
BP	GO:0060033	anatomical structure regression	2/72	16/18800	0.00167646	0.00986273	0.00537947	FLT1/LEF1	2
BP	GO:0070875	positive regulation of glycogen metabolic process	2/72	16/18800	0.00167646	0.00986273	0.00537947	IGF1/AKT1	2
BP	GO:0071391	cellular response to estrogen stimulus	2/72	16/18800	0.00167646	0.00986273	0.00537947	SFRP1/AR	2
BP	GO:0051090	regulation of DNA-binding transcription factor activity	7/72	452/18800	0.00169962	0.00997884	0.00544281	EZH2/IL6/ESR2/AKT1/AR/FLNA/TNF	7
BP	GO:0060348	bone development	5/72	225/18800	0.00171367	0.0100411	0.00547678	IGF1/NSD2/LEPR/RUNX2/KDR	5
BP	GO:0007091	metaphase/anaphase transition of mitotic cell cycle	3/72	62/18800	0.00173245	0.0101106	0.00551467	CENPF/CDT1/UBE2C	3
BP	GO:0031663	lipopolysaccharide-mediated signaling pathway	3/72	62/18800	0.00173245	0.0101106	0.00551467	CCL2/AKT1/TNF	3
BP	GO:0007517	muscle organ development	6/72	334/18800	0.00175451	0.0102189	0.00557374	IGF1/CENPF/LEF1/NRG1/FOS/FGF3	6
BP	GO:0022407	regulation of cell-cell adhesion	7/72	456/18800	0.00178678	0.0103655	0.00565368	IGF1/CXCL12/CCL2/IL6/LEF1/AKT1/TNF	7
BP	GO:0052547	regulation of peptidase activity	7/72	456/18800	0.00178678	0.0103655	0.00565368	PTGS2/BIRC5/FN1/AKT1/CST6/CLDN4/TNF	7
BP	GO:0042113	B cell activation	6/72	336/18800	0.00180815	0.0104616	0.00570613	SFRP1/EZH2/NSD2/IL6/LEF1/EXO1	6
BP	GO:1902099	regulation of metaphase/anaphase transition of cell cycle	3/72	63/18800	0.00181411	0.0104616	0.00570613	CENPF/CDT1/UBE2C	3
BP	GO:2000401	regulation of lymphocyte migration	3/72	63/18800	0.00181411	0.0104616	0.00570613	CXCL12/CCL2/AKT1	3
BP	GO:0071356	cellular response to tumor necrosis factor	5/72	229/18800	0.00185105	0.0106326	0.0057994	BRCA1/SFRP1/CCL2/AKT1/TNF	5
BP	GO:0097529	myeloid leukocyte migration	5/72	229/18800	0.00185105	0.0106326	0.0057994	FLT1/CXCL12/C1QBP/CCL2/IL6	5
BP	GO:0006978	DNA damage response, signal transduction by p53 class mediator resulting in transcription of p21 class mediator	2/72	17/18800	0.00189529	0.0106926	0.00583211	FOXM1/BRCA2	2
BP	GO:0033189	response to vitamin A	2/72	17/18800	0.00189529	0.0106926	0.00583211	DNMT3A/CYP1A1	2
BP	GO:0044539	long-chain fatty acid import into cell	2/72	17/18800	0.00189529	0.0106926	0.00583211	SLC2A1/AKT1	2
BP	GO:0051770	positive regulation of nitric-oxide synthase biosynthetic process	2/72	17/18800	0.00189529	0.0106926	0.00583211	CCL2/KDR	2
BP	GO:0060252	positive regulation of glial cell proliferation	2/72	17/18800	0.00189529	0.0106926	0.00583211	IL6/TNF	2
BP	GO:0070200	establishment of protein localization to telomere	2/72	17/18800	0.00189529	0.0106926	0.00583211	BRCA2/CCT5	2
BP	GO:1901550	regulation of endothelial cell development	2/72	17/18800	0.00189529	0.0106926	0.00583211	CDH5/TNF	2
BP	GO:1903140	regulation of establishment of endothelial barrier	2/72	17/18800	0.00189529	0.0106926	0.00583211	CDH5/TNF	2
BP	GO:0045670	regulation of osteoclast differentiation	3/72	64/18800	0.00189813	0.0106926	0.00583211	SFRP1/FOS/TNF	3
BP	GO:0080164	regulation of nitric oxide metabolic process	3/72	64/18800	0.00189813	0.0106926	0.00583211	PTGS2/AKT1/TNF	3
BP	GO:0031346	positive regulation of cell projection organization	6/72	341/18800	0.00194769	0.0109506	0.00597283	EZH2/CXCL12/FN1/IGF1R/FLNA/OCLN	6
BP	GO:0051051	negative regulation of transport	7/72	464/18800	0.00197154	0.0110303	0.00601632	PTGS2/SFRP1/BARD1/EGF/AKT1/NRG1/TNF	7
BP	GO:0050863	regulation of T cell activation	6/72	342/18800	0.00197655	0.0110303	0.00601632	IGF1/CCL2/IL6/LEF1/AKT1/ZEB1	6
BP	GO:0010965	regulation of mitotic sister chromatid separation	3/72	65/18800	0.00198455	0.0110303	0.00601632	CENPF/CDT1/UBE2C	3
BP	GO:0014823	response to activity	3/72	65/18800	0.00198455	0.0110303	0.00601632	IL6/ZEB1/TNF	3
BP	GO:0044784	metaphase/anaphase transition of cell cycle	3/72	65/18800	0.00198455	0.0110303	0.00601632	CENPF/CDT1/UBE2C	3
BP	GO:0051310	metaphase plate congression	3/72	65/18800	0.00198455	0.0110303	0.00601632	CENPF/CDT1/KIFC1	3
BP	GO:0045732	positive regulation of protein catabolic process	5/72	233/18800	0.00199636	0.0110748	0.00604061	AURKA/BARD1/EGF/AKT1/TNF	5
BP	GO:0038034	signal transduction in absence of ligand	3/72	66/18800	0.00207338	0.0114153	0.00622632	FGFR1/AKT1/TNF	3
BP	GO:0071677	positive regulation of mononuclear cell migration	3/72	66/18800	0.00207338	0.0114153	0.00622632	CXCL12/C1QBP/TNF	3
BP	GO:0097192	extrinsic apoptotic signaling pathway in absence of ligand	3/72	66/18800	0.00207338	0.0114153	0.00622632	FGFR1/AKT1/TNF	3
BP	GO:1902808	positive regulation of cell cycle G1/S phase transition	3/72	66/18800	0.00207338	0.0114153	0.00622632	EZH2/CYP1A1/AKT1	3
BP	GO:0030336	negative regulation of cell migration	6/72	346/18800	0.00209526	0.0115141	0.00628017	SFRP1/CXCL12/CCL2/AKT1/NRG1/TNF	6
BP	GO:0002687	positive regulation of leukocyte migration	4/72	141/18800	0.00210173	0.0115146	0.00628048	CXCL12/C1QBP/IL6/TNF	4
BP	GO:0031145	anaphase-promoting complex-dependent catabolic process	2/72	18/18800	0.00212693	0.0115146	0.00628048	CDK2/UBE2C	2
BP	GO:0042772	DNA damage response, signal transduction resulting in transcription	2/72	18/18800	0.00212693	0.0115146	0.00628048	FOXM1/BRCA2	2
BP	GO:0046851	negative regulation of bone remodeling	2/72	18/18800	0.00212693	0.0115146	0.00628048	SFRP1/IL6	2
BP	GO:0097284	hepatocyte apoptotic process	2/72	18/18800	0.00212693	0.0115146	0.00628048	DNMT3A/IGF1R	2
BP	GO:0140354	lipid import into cell	2/72	18/18800	0.00212693	0.0115146	0.00628048	SLC2A1/AKT1	2
BP	GO:0150078	positive regulation of neuroinflammatory response	2/72	18/18800	0.00212693	0.0115146	0.00628048	IL6/TNF	2
BP	GO:1902001	fatty acid transmembrane transport	2/72	18/18800	0.00212693	0.0115146	0.00628048	SLC2A1/AKT1	2
BP	GO:0045444	fat cell differentiation	5/72	237/18800	0.00214985	0.0115957	0.00632467	PTGS2/SFRP1/IL6/AKT1/TNF	5
BP	GO:0071824	protein-DNA complex subunit organization	5/72	237/18800	0.00214985	0.0115957	0.00632467	RAD51/CENPF/CDT1/H2BC4/H2AX	5
BP	GO:0042531	positive regulation of tyrosine phosphorylation of STAT protein	3/72	67/18800	0.00216465	0.0116325	0.00634477	IGF1/IL6/TNF	3
BP	GO:0045600	positive regulation of fat cell differentiation	3/72	67/18800	0.00216465	0.0116325	0.00634477	PTGS2/SFRP1/AKT1	3
BP	GO:0071456	cellular response to hypoxia	4/72	143/18800	0.00221217	0.011866	0.00647214	PTGS2/SFRP1/DNMT3A/BRIP1	4
BP	GO:0010038	response to metal ion	6/72	351/18800	0.00225115	0.0120474	0.0065711	PTGS2/DNMT3A/CYP1A1/AKT1/PARP1/FOS	6
BP	GO:0043627	response to estrogen	3/72	68/18800	0.00225838	0.0120474	0.0065711	BRCA1/SFRP1/AR	3
BP	GO:0051306	mitotic sister chromatid separation	3/72	68/18800	0.00225838	0.0120474	0.0065711	CENPF/CDT1/UBE2C	3
BP	GO:0033135	regulation of peptidyl-serine phosphorylation	4/72	144/18800	0.00226887	0.0120813	0.00658956	PTGS2/IL6/AKT1/TNF	4
BP	GO:0070997	neuron death	6/72	353/18800	0.00231591	0.0123093	0.00671393	TOX3/CCL2/AKT1/PARP1/FOS/TNF	6
BP	GO:0031023	microtubule organizing center organization	4/72	145/18800	0.00232656	0.0123434	0.00673254	BRCA1/AURKA/CDK2/BRCA2	4
BP	GO:0019318	hexose metabolic process	5/72	242/18800	0.00235363	0.0124185	0.00677346	IGF1/ACACB/LEPR/AKT1/TNF	5
BP	GO:0070527	platelet aggregation	3/72	69/18800	0.0023546	0.0124185	0.00677346	FN1/IL6/FLNA	3
BP	GO:0090307	mitotic spindle assembly	3/72	69/18800	0.0023546	0.0124185	0.00677346	FLNA/PRC1/KIFC1	3
BP	GO:0061564	axon development	7/72	479/18800	0.00235772	0.0124185	0.00677346	CXCL12/FN1/STMN1/LGR6/IGF1R/FLNA/TUBB3	7
BP	GO:0051900	regulation of mitochondrial depolarization	2/72	19/18800	0.00237128	0.0124226	0.00677573	KDR/PARP1	2
BP	GO:0060749	mammary gland alveolus development	2/72	19/18800	0.00237128	0.0124226	0.00677573	EGF/AR	2
BP	GO:0061377	mammary gland lobule development	2/72	19/18800	0.00237128	0.0124226	0.00677573	EGF/AR	2
BP	GO:0009411	response to UV	4/72	146/18800	0.00238525	0.0124511	0.00679127	PTGS2/BRCA2/AKT1/PARP1	4
BP	GO:0062013	positive regulation of small molecule metabolic process	4/72	146/18800	0.00238525	0.0124511	0.00679127	IGF1/PTGS2/AKT1/TNF	4
BP	GO:0034614	cellular response to reactive oxygen species	4/72	147/18800	0.00244496	0.0126929	0.00692314	EZH2/IL6/AKT1/FOS	4
BP	GO:0002562	somatic diversification of immune receptors via germline recombination within a single locus	3/72	70/18800	0.00245332	0.0126929	0.00692314	NSD2/LEF1/EXO1	3
BP	GO:0016444	somatic cell DNA recombination	3/72	70/18800	0.00245332	0.0126929	0.00692314	NSD2/LEF1/EXO1	3
BP	GO:0051966	regulation of synaptic transmission, glutamatergic	3/72	70/18800	0.00245332	0.0126929	0.00692314	PTGS2/CCL2/TNF	3
BP	GO:0071260	cellular response to mechanical stimulus	3/72	70/18800	0.00245332	0.0126929	0.00692314	PTGS2/SLC2A1/IGF1R	3
BP	GO:0016049	cell growth	7/72	484/18800	0.00249867	0.0129046	0.00703863	IGF1/AURKA/SFRP1/CXCL12/FN1/ESR2/AKT1	7
BP	GO:0010821	regulation of mitochondrion organization	4/72	148/18800	0.00250569	0.012918	0.00704594	IGF1/AURKA/KDR/AKT1	4
BP	GO:0051568	histone H3-K4 methylation	3/72	71/18800	0.00255457	0.0131236	0.0071581	BRCA1/DNMT3B/DNMT1	3
BP	GO:0051881	regulation of mitochondrial membrane potential	3/72	71/18800	0.00255457	0.0131236	0.0071581	KDR/AKT1/PARP1	3
BP	GO:0007043	cell-cell junction assembly	4/72	149/18800	0.00256745	0.0131666	0.00718155	CDH5/CLDN4/OCLN/TNF	4
BP	GO:1901653	cellular response to peptide	6/72	361/18800	0.0025891	0.0132101	0.00720525	IGF1/BRIP1/IGF1R/AKT1/PARP1/TNF	6
BP	GO:2000146	negative regulation of cell motility	6/72	361/18800	0.0025891	0.0132101	0.00720525	SFRP1/CXCL12/CCL2/AKT1/NRG1/TNF	6
BP	GO:0014706	striated muscle tissue development	5/72	248/18800	0.00261635	0.0132101	0.00720525	IGF1/CENPF/LEF1/NRG1/FGF3	5
BP	GO:0010288	response to lead ion	2/72	20/18800	0.00262825	0.0132101	0.00720525	PTGS2/DNMT3A	2
BP	GO:0031998	regulation of fatty acid beta-oxidation	2/72	20/18800	0.00262825	0.0132101	0.00720525	ACACB/AKT1	2
BP	GO:0035902	response to immobilization stress	2/72	20/18800	0.00262825	0.0132101	0.00720525	CYP1A1/FOS	2
BP	GO:0042359	vitamin D metabolic process	2/72	20/18800	0.00262825	0.0132101	0.00720525	CYP1A1/TNF	2
BP	GO:0071379	cellular response to prostaglandin stimulus	2/72	20/18800	0.00262825	0.0132101	0.00720525	SFRP1/AKT1	2
BP	GO:0090201	negative regulation of release of cytochrome c from mitochondria	2/72	20/18800	0.00262825	0.0132101	0.00720525	IGF1/AKT1	2
BP	GO:2000010	positive regulation of protein localization to cell surface	2/72	20/18800	0.00262825	0.0132101	0.00720525	AKT1/TNF	2
BP	GO:0010675	regulation of cellular carbohydrate metabolic process	4/72	150/18800	0.00263025	0.0132101	0.00720525	IGF1/ACACB/LEPR/AKT1	4
BP	GO:0030902	hindbrain development	4/72	150/18800	0.00263025	0.0132101	0.00720525	EZH2/LEF1/EGF/IGF1R	4
BP	GO:0033045	regulation of sister chromatid segregation	3/72	72/18800	0.00265837	0.0132335	0.00721803	CENPF/CDT1/UBE2C	3
BP	GO:0042246	tissue regeneration	3/72	72/18800	0.00265837	0.0132335	0.00721803	IGF1/EZH2/LGR6	3
BP	GO:0043966	histone H3 acetylation	3/72	72/18800	0.00265837	0.0132335	0.00721803	BRCA1/LEF1/BRCA2	3
BP	GO:0070192	chromosome organization involved in meiotic cell cycle	3/72	72/18800	0.00265837	0.0132335	0.00721803	RAD51/CCNE1/BRIP1	3
BP	GO:1905818	regulation of chromosome separation	3/72	72/18800	0.00265837	0.0132335	0.00721803	CENPF/CDT1/UBE2C	3
BP	GO:0032886	regulation of microtubule-based process	5/72	249/18800	0.00266213	0.0132335	0.00721803	BRCA1/AURKA/STMN1/CDH5/OCLN	5
BP	GO:0010951	negative regulation of endopeptidase activity	5/72	251/18800	0.00275542	0.0136506	0.00744554	PTGS2/BIRC5/AKT1/CST6/TNF	5
BP	GO:0005977	glycogen metabolic process	3/72	73/18800	0.00276475	0.0136506	0.00744554	IGF1/LEPR/AKT1	3
BP	GO:0043967	histone H4 acetylation	3/72	73/18800	0.00276475	0.0136506	0.00744554	BRCA1/LEF1/BRCA2	3
BP	GO:0045123	cellular extravasation	3/72	73/18800	0.00276475	0.0136506	0.00744554	CXCL12/CCL2/TNF	3
BP	GO:0051223	regulation of protein transport	7/72	495/18800	0.00283165	0.0138844	0.00757301	IGF1/PTGS2/SFRP1/IL6/BARD1/FLNA/TNF	7
BP	GO:0000271	polysaccharide biosynthetic process	3/72	74/18800	0.00287372	0.0138844	0.00757301	IGF1/EGF/AKT1	3
BP	GO:0002637	regulation of immunoglobulin production	3/72	74/18800	0.00287372	0.0138844	0.00757301	NSD2/IL6/TNF	3
BP	GO:0006073	cellular glucan metabolic process	3/72	74/18800	0.00287372	0.0138844	0.00757301	IGF1/LEPR/AKT1	3
BP	GO:0035924	cellular response to vascular endothelial growth factor stimulus	3/72	74/18800	0.00287372	0.0138844	0.00757301	FLT1/KDR/AKT1	3
BP	GO:0044042	glucan metabolic process	3/72	74/18800	0.00287372	0.0138844	0.00757301	IGF1/LEPR/AKT1	3
BP	GO:0045669	positive regulation of osteoblast differentiation	3/72	74/18800	0.00287372	0.0138844	0.00757301	IGF1/RUNX2/IL6	3
BP	GO:0051298	centrosome duplication	3/72	74/18800	0.00287372	0.0138844	0.00757301	BRCA1/CDK2/BRCA2	3
BP	GO:0045862	positive regulation of proteolysis	6/72	369/18800	0.00288589	0.0138844	0.00757301	AURKA/FN1/EGF/AKT1/CLDN4/TNF	6
BP	GO:0051271	negative regulation of cellular component movement	6/72	369/18800	0.00288589	0.0138844	0.00757301	SFRP1/CXCL12/CCL2/AKT1/NRG1/TNF	6
BP	GO:0001832	blastocyst growth	2/72	21/18800	0.00289773	0.0138844	0.00757301	IGF1/BRCA2	2
BP	GO:0007252	I-kappaB phosphorylation	2/72	21/18800	0.00289773	0.0138844	0.00757301	AKT1/TNF	2
BP	GO:0038083	peptidyl-tyrosine autophosphorylation	2/72	21/18800	0.00289773	0.0138844	0.00757301	KDR/IGF1R	2
BP	GO:0051767	nitric-oxide synthase biosynthetic process	2/72	21/18800	0.00289773	0.0138844	0.00757301	CCL2/KDR	2
BP	GO:0051769	regulation of nitric-oxide synthase biosynthetic process	2/72	21/18800	0.00289773	0.0138844	0.00757301	CCL2/KDR	2
BP	GO:0051882	mitochondrial depolarization	2/72	21/18800	0.00289773	0.0138844	0.00757301	KDR/PARP1	2
BP	GO:0090141	positive regulation of mitochondrial fission	2/72	21/18800	0.00289773	0.0138844	0.00757301	AURKA/KDR	2
BP	GO:0090280	positive regulation of calcium ion import	2/72	21/18800	0.00289773	0.0138844	0.00757301	CXCL12/CCL2	2
BP	GO:0002460	adaptive immune response based on somatic recombination of immune receptors built from immunoglobulin superfamily domains	6/72	370/18800	0.00292472	0.0139907	0.00763101	C1QBP/NSD2/IL6/LEF1/EXO1/TNF	6
BP	GO:1905952	regulation of lipid localization	4/72	155/18800	0.00296014	0.0141089	0.00769547	ACACB/IL6/AKT1/TNF	4
BP	GO:0051251	positive regulation of lymphocyte activation	6/72	371/18800	0.00296393	0.0141089	0.00769547	IGF1/CCL2/NSD2/IL6/LEF1/AKT1	6
BP	GO:0051346	negative regulation of hydrolase activity	6/72	371/18800	0.00296393	0.0141089	0.00769547	PTGS2/BIRC5/LEPR/AKT1/CST6/TNF	6
BP	GO:0002534	cytokine production involved in inflammatory response	3/72	75/18800	0.0029853	0.0141185	0.00770071	EZH2/IL6/TNF	3
BP	GO:0006809	nitric oxide biosynthetic process	3/72	75/18800	0.0029853	0.0141185	0.00770071	PTGS2/AKT1/TNF	3
BP	GO:0050848	regulation of calcium-mediated signaling	3/72	75/18800	0.0029853	0.0141185	0.00770071	IGF1/NRG1/TNF	3
BP	GO:1900015	regulation of cytokine production involved in inflammatory response	3/72	75/18800	0.0029853	0.0141185	0.00770071	EZH2/IL6/TNF	3
BP	GO:0001937	negative regulation of endothelial cell proliferation	3/72	76/18800	0.00309952	0.014612	0.00796992	FLT1/CCL2/TNF	3
BP	GO:0030856	regulation of epithelial cell differentiation	4/72	157/18800	0.00309968	0.014612	0.00796992	EZH2/ZEB1/CDH5/TNF	4
BP	GO:1902903	regulation of supramolecular fiber organization	6/72	376/18800	0.00316594	0.0147741	0.00805833	SFRP1/CXCL12/STMN1/CDH5/FLNA/OCLN	6
BP	GO:0010888	negative regulation of lipid storage	2/72	22/18800	0.00317963	0.0147741	0.00805833	IL6/TNF	2
BP	GO:0032891	negative regulation of organic acid transport	2/72	22/18800	0.00317963	0.0147741	0.00805833	AKT1/TNF	2
BP	GO:0034104	negative regulation of tissue remodeling	2/72	22/18800	0.00317963	0.0147741	0.00805833	SFRP1/IL6	2
BP	GO:0051000	positive regulation of nitric-oxide synthase activity	2/72	22/18800	0.00317963	0.0147741	0.00805833	AKT1/TNF	2
BP	GO:0061042	vascular wound healing	2/72	22/18800	0.00317963	0.0147741	0.00805833	KDR/TNF	2
BP	GO:0072574	hepatocyte proliferation	2/72	22/18800	0.00317963	0.0147741	0.00805833	IL6/TNF	2
BP	GO:0072575	epithelial cell proliferation involved in liver morphogenesis	2/72	22/18800	0.00317963	0.0147741	0.00805833	IL6/TNF	2
BP	GO:1903798	regulation of production of miRNAs involved in gene silencing by miRNA	2/72	22/18800	0.00317963	0.0147741	0.00805833	IL6/TNF	2
BP	GO:0045913	positive regulation of carbohydrate metabolic process	3/72	77/18800	0.00321639	0.0148975	0.00812561	IGF1/EGF/AKT1	3
BP	GO:1903201	regulation of oxidative stress-induced cell death	3/72	77/18800	0.00321639	0.0148975	0.00812561	AKT1/PARP1/TNF	3
BP	GO:0010466	negative regulation of peptidase activity	5/72	262/18800	0.00331147	0.0153136	0.00835256	PTGS2/BIRC5/AKT1/CST6/TNF	5
BP	GO:0030217	T cell differentiation	5/72	263/18800	0.00336574	0.0155399	0.00847602	LEPR/RUNX2/IL6/LEF1/ZEB1	5
BP	GO:0006970	response to osmotic stress	3/72	79/18800	0.00345817	0.0157509	0.00859109	PTGS2/SLC2A1/TNF	3
BP	GO:0031060	regulation of histone methylation	3/72	79/18800	0.00345817	0.0157509	0.00859109	BRCA1/DNMT3B/DNMT1	3
BP	GO:0048145	regulation of fibroblast proliferation	3/72	79/18800	0.00345817	0.0157509	0.00859109	IGF1/SFRP1/FN1	3
BP	GO:0006633	fatty acid biosynthetic process	4/72	162/18800	0.00346806	0.0157509	0.00859109	BRCA1/PTGS2/ACACB/CYP1A1	4
BP	GO:0010893	positive regulation of steroid biosynthetic process	2/72	23/18800	0.00347385	0.0157509	0.00859109	IGF1R/TNF	2
BP	GO:0030728	ovulation	2/72	23/18800	0.00347385	0.0157509	0.00859109	PTGS2/PGR	2
BP	GO:0034695	response to prostaglandin E	2/72	23/18800	0.00347385	0.0157509	0.00859109	SFRP1/AKT1	2
BP	GO:0051383	kinetochore organization	2/72	23/18800	0.00347385	0.0157509	0.00859109	CENPF/CDT1	2
BP	GO:0060444	branching involved in mammary gland duct morphogenesis	2/72	23/18800	0.00347385	0.0157509	0.00859109	PGR/AR	2
BP	GO:0070920	regulation of production of small RNA involved in gene silencing by RNA	2/72	23/18800	0.00347385	0.0157509	0.00859109	IL6/TNF	2
BP	GO:0072576	liver morphogenesis	2/72	23/18800	0.00347385	0.0157509	0.00859109	IL6/TNF	2
BP	GO:0051091	positive regulation of DNA-binding transcription factor activity	5/72	265/18800	0.00347621	0.0157509	0.00859109	IL6/ESR2/AKT1/AR/TNF	5
BP	GO:0007568	aging	4/72	163/18800	0.00354515	0.0160384	0.00874789	PTGS2/DNMT3A/CYP1A1/FOS	4
BP	GO:0002200	somatic diversification of immune receptors	3/72	80/18800	0.00358313	0.0161601	0.00881426	NSD2/LEF1/EXO1	3
BP	GO:0021766	hippocampus development	3/72	80/18800	0.00358313	0.0161601	0.00881426	EZH2/LEF1/IGF1R	3
BP	GO:0042692	muscle cell differentiation	6/72	387/18800	0.00364651	0.0164206	0.00895635	IGF1/EZH2/DNMT1/AKT1/ZEB1/NRG1	6
BP	GO:0010660	regulation of muscle cell apoptotic process	3/72	81/18800	0.00371081	0.0165568	0.00903066	IGF1/DNMT1/IGF1R	3
BP	GO:0010833	telomere maintenance via telomere lengthening	3/72	81/18800	0.00371081	0.0165568	0.00903066	RAD51/PARP1/CCT5	3
BP	GO:0045445	myoblast differentiation	3/72	81/18800	0.00371081	0.0165568	0.00903066	IGF1/NRG1/TNF	3
BP	GO:0046209	nitric oxide metabolic process	3/72	81/18800	0.00371081	0.0165568	0.00903066	PTGS2/AKT1/TNF	3
BP	GO:0048144	fibroblast proliferation	3/72	81/18800	0.00371081	0.0165568	0.00903066	IGF1/SFRP1/FN1	3
BP	GO:0051303	establishment of chromosome localization	3/72	81/18800	0.00371081	0.0165568	0.00903066	CENPF/CDT1/KIFC1	3
BP	GO:0006346	DNA methylation-dependent heterochromatin assembly	2/72	24/18800	0.0037803	0.0166516	0.00908238	DNMT3A/DNMT1	2
BP	GO:0043567	regulation of insulin-like growth factor receptor signaling pathway	2/72	24/18800	0.0037803	0.0166516	0.00908238	IGF1/AR	2
BP	GO:0045672	positive regulation of osteoclast differentiation	2/72	24/18800	0.0037803	0.0166516	0.00908238	FOS/TNF	2
BP	GO:0048143	astrocyte activation	2/72	24/18800	0.0037803	0.0166516	0.00908238	IL6/TNF	2
BP	GO:0071676	negative regulation of mononuclear cell migration	2/72	24/18800	0.0037803	0.0166516	0.00908238	CCL2/AKT1	2
BP	GO:1904996	positive regulation of leukocyte adhesion to vascular endothelial cell	2/72	24/18800	0.0037803	0.0166516	0.00908238	IL6/TNF	2
BP	GO:2000679	positive regulation of transcription regulatory region DNA binding	2/72	24/18800	0.0037803	0.0166516	0.00908238	IGF1/PARP1	2
BP	GO:2001026	regulation of endothelial cell chemotaxis	2/72	24/18800	0.0037803	0.0166516	0.00908238	FGFR1/KDR	2
BP	GO:2000058	regulation of ubiquitin-dependent protein catabolic process	4/72	166/18800	0.00378342	0.0166516	0.00908238	AURKA/CDK2/EGF/AKT1	4
BP	GO:2001057	reactive nitrogen species metabolic process	3/72	82/18800	0.00384125	0.0168807	0.0092073	PTGS2/AKT1/TNF	3
BP	GO:0051048	negative regulation of secretion	4/72	167/18800	0.0038652	0.0169604	0.00925079	SFRP1/EGF/NRG1/TNF	4
BP	GO:0042509	regulation of tyrosine phosphorylation of STAT protein	3/72	83/18800	0.00397445	0.0173831	0.00948136	IGF1/IL6/TNF	3
BP	GO:0050000	chromosome localization	3/72	83/18800	0.00397445	0.0173831	0.00948136	CENPF/CDT1/KIFC1	3
BP	GO:0050727	regulation of inflammatory response	6/72	394/18800	0.00397941	0.0173831	0.00948136	IGF1/PTGS2/IL6/CDH5/CNR2/TNF	6
BP	GO:0040013	negative regulation of locomotion	6/72	396/18800	0.00407855	0.0177693	0.00969198	SFRP1/CXCL12/CCL2/AKT1/NRG1/TNF	6
BP	GO:0050927	positive regulation of positive chemotaxis	2/72	25/18800	0.00409889	0.0177693	0.00969198	CXCL12/KDR	2
BP	GO:0061436	establishment of skin barrier	2/72	25/18800	0.00409889	0.0177693	0.00969198	STMN1/CLDN4	2
BP	GO:0062149	detection of stimulus involved in sensory perception of pain	2/72	25/18800	0.00409889	0.0177693	0.00969198	CXCL12/TNF	2
BP	GO:1905563	negative regulation of vascular endothelial cell proliferation	2/72	25/18800	0.00409889	0.0177693	0.00969198	FLT1/CCL2	2
BP	GO:0046785	microtubule polymerization	3/72	84/18800	0.00411044	0.0177693	0.00969198	STMN1/CDH5/OCLN	3
BP	GO:0097194	execution phase of apoptosis	3/72	84/18800	0.00411044	0.0177693	0.00969198	TOP2A/IL6/AKT1	3
BP	GO:0072331	signal transduction by p53 class mediator	4/72	170/18800	0.00411773	0.0177745	0.00969481	AURKA/FOXM1/BRCA2/AKT1	4
BP	GO:2001242	regulation of intrinsic apoptotic signaling pathway	4/72	171/18800	0.00420433	0.0181215	0.00988407	PTGS2/CXCL12/AKT1/PARP1	4
BP	GO:0008543	fibroblast growth factor receptor signaling pathway	3/72	85/18800	0.00424923	0.0182074	0.00993096	FGFR1/RUNX2/FGF3	3
BP	GO:0008625	extrinsic apoptotic signaling pathway via death domain receptors	3/72	85/18800	0.00424923	0.0182074	0.00993096	BRCA1/SFRP1/TNF	3
BP	GO:0010657	muscle cell apoptotic process	3/72	85/18800	0.00424923	0.0182074	0.00993096	IGF1/DNMT1/IGF1R	3
BP	GO:2000243	positive regulation of reproductive process	3/72	85/18800	0.00424923	0.0182074	0.00993096	AURKA/C1QBP/AR	3
BP	GO:0010469	regulation of signaling receptor activity	4/72	173/18800	0.0043812	0.0185975	0.0101438	CCL2/EGF/ESR2/TNF	4
BP	GO:0002312	B cell activation involved in immune response	3/72	86/18800	0.00439084	0.0185975	0.0101438	NSD2/IL6/EXO1	3
BP	GO:0006112	energy reserve metabolic process	3/72	86/18800	0.00439084	0.0185975	0.0101438	IGF1/LEPR/AKT1	3
BP	GO:0019915	lipid storage	3/72	86/18800	0.00439084	0.0185975	0.0101438	ACACB/IL6/TNF	3
BP	GO:0034103	regulation of tissue remodeling	3/72	86/18800	0.00439084	0.0185975	0.0101438	SFRP1/LEPR/IL6	3
BP	GO:1904705	regulation of vascular associated smooth muscle cell proliferation	3/72	86/18800	0.00439084	0.0185975	0.0101438	IGF1/DNMT1/TNF	3
BP	GO:2000134	negative regulation of G1/S transition of mitotic cell cycle	3/72	86/18800	0.00439084	0.0185975	0.0101438	EZH2/CCL2/CDK2	3
BP	GO:0006312	mitotic recombination	2/72	26/18800	0.0044295	0.0185975	0.0101438	RAD51/BRCA2	2
BP	GO:0033622	integrin activation	2/72	26/18800	0.0044295	0.0185975	0.0101438	CXCL12/FN1	2
BP	GO:0050926	regulation of positive chemotaxis	2/72	26/18800	0.0044295	0.0185975	0.0101438	CXCL12/KDR	2
BP	GO:0051894	positive regulation of focal adhesion assembly	2/72	26/18800	0.0044295	0.0185975	0.0101438	SFRP1/KDR	2
BP	GO:0060740	prostate gland epithelium morphogenesis	2/72	26/18800	0.0044295	0.0185975	0.0101438	SFRP1/AR	2
BP	GO:0070199	establishment of protein localization to chromosome	2/72	26/18800	0.0044295	0.0185975	0.0101438	BRCA2/CCT5	2
BP	GO:1904385	cellular response to angiotensin	2/72	26/18800	0.0044295	0.0185975	0.0101438	BRIP1/IGF1R	2
BP	GO:0010959	regulation of metal ion transport	6/72	403/18800	0.00444001	0.0186149	0.0101532	PTGS2/CXCL12/CCL2/EGF/AKT1/FLNA	6
BP	GO:0048771	tissue remodeling	4/72	174/18800	0.0044715	0.01872	0.0102105	SFRP1/LEPR/IL6/FLNA	4
BP	GO:0007260	tyrosine phosphorylation of STAT protein	3/72	87/18800	0.00453529	0.0188518	0.0102824	IGF1/IL6/TNF	3
BP	GO:0010232	vascular transport	3/72	87/18800	0.00453529	0.0188518	0.0102824	SLC5A5/LEPR/SLC2A1	3
BP	GO:0150104	transport across blood-brain barrier	3/72	87/18800	0.00453529	0.0188518	0.0102824	SLC5A5/LEPR/SLC2A1	3
BP	GO:1901216	positive regulation of neuron death	3/72	87/18800	0.00453529	0.0188518	0.0102824	PARP1/FOS/TNF	3
BP	GO:1990874	vascular associated smooth muscle cell proliferation	3/72	87/18800	0.00453529	0.0188518	0.0102824	IGF1/DNMT1/TNF	3
BP	GO:0060537	muscle tissue development	6/72	405/18800	0.00454751	0.0188757	0.0102955	IGF1/CENPF/LEF1/NRG1/FOS/FGF3	6
BP	GO:1902105	regulation of leukocyte differentiation	5/72	283/18800	0.00459106	0.0190294	0.0103793	SFRP1/LEF1/ZEB1/FOS/TNF	5
BP	GO:0031110	regulation of microtubule polymerization or depolymerization	3/72	88/18800	0.00468259	0.0193538	0.0105563	STMN1/CDH5/OCLN	3
BP	GO:0046849	bone remodeling	3/72	88/18800	0.00468259	0.0193538	0.0105563	SFRP1/LEPR/IL6	3
BP	GO:0001659	temperature homeostasis	4/72	177/18800	0.00474991	0.0195574	0.0106673	PTGS2/LEPR/IGF1R/TNF	4
BP	GO:0001556	oocyte maturation	2/72	27/18800	0.00477207	0.0195574	0.0106673	AURKA/BRCA2	2
BP	GO:0030262	apoptotic nuclear changes	2/72	27/18800	0.00477207	0.0195574	0.0106673	TOP2A/IL6	2
BP	GO:0031445	regulation of heterochromatin assembly	2/72	27/18800	0.00477207	0.0195574	0.0106673	CDK2/DNMT1	2
BP	GO:0120261	regulation of heterochromatin organization	2/72	27/18800	0.00477207	0.0195574	0.0106673	CDK2/DNMT1	2
BP	GO:1900017	positive regulation of cytokine production involved in inflammatory response	2/72	27/18800	0.00477207	0.0195574	0.0106673	IL6/TNF	2
BP	GO:1903578	regulation of ATP metabolic process	3/72	89/18800	0.00483276	0.0197784	0.0107878	IGF1/PARP1/TNF	3
BP	GO:0032508	DNA duplex unwinding	3/72	90/18800	0.00498582	0.0203762	0.0111139	RAD51/TOP2A/BRIP1	3
BP	GO:0001558	regulation of cell growth	6/72	415/18800	0.00511414	0.020752	0.0113189	IGF1/SFRP1/CXCL12/FN1/ESR2/AKT1	6
BP	GO:0022011	myelination in peripheral nervous system	2/72	28/18800	0.00512648	0.020752	0.0113189	AKT1/NRG1	2
BP	GO:0032292	peripheral nervous system axon ensheathment	2/72	28/18800	0.00512648	0.020752	0.0113189	AKT1/NRG1	2
BP	GO:0033688	regulation of osteoblast proliferation	2/72	28/18800	0.00512648	0.020752	0.0113189	SFRP1/IGF1R	2
BP	GO:0044030	regulation of DNA methylation	2/72	28/18800	0.00512648	0.020752	0.0113189	BRCA1/PARP1	2
BP	GO:0060512	prostate gland morphogenesis	2/72	28/18800	0.00512648	0.020752	0.0113189	SFRP1/AR	2
BP	GO:0045666	positive regulation of neuron differentiation	3/72	91/18800	0.00514178	0.020752	0.0113189	FGFR1/CXCL12/ZEB1	3
BP	GO:0070509	calcium ion import	3/72	91/18800	0.00514178	0.020752	0.0113189	CXCL12/CCL2/EGF	3
BP	GO:0090398	cellular senescence	3/72	91/18800	0.00514178	0.020752	0.0113189	CDK2/IGF1R/H2AX	3
BP	GO:0007044	cell-substrate junction assembly	3/72	92/18800	0.00530066	0.0213342	0.0116364	SFRP1/FN1/KDR	3
BP	GO:1900407	regulation of cellular response to oxidative stress	3/72	92/18800	0.00530066	0.0213342	0.0116364	AKT1/PARP1/TNF	3
BP	GO:0045766	positive regulation of angiogenesis	4/72	183/18800	0.0053413	0.0214387	0.0116934	BRCA1/FLT1/KDR/CDH5	4
BP	GO:1904018	positive regulation of vasculature development	4/72	183/18800	0.0053413	0.0214387	0.0116934	BRCA1/FLT1/KDR/CDH5	4
BP	GO:0034109	homotypic cell-cell adhesion	3/72	93/18800	0.00546247	0.021747	0.0118616	FN1/IL6/FLNA	3
BP	GO:0045185	maintenance of protein location	3/72	93/18800	0.00546247	0.021747	0.0118616	BARD1/AKT1/FLNA	3
BP	GO:0006921	cellular component disassembly involved in execution phase of apoptosis	2/72	29/18800	0.00549265	0.021747	0.0118616	TOP2A/IL6	2
BP	GO:0010464	regulation of mesenchymal cell proliferation	2/72	29/18800	0.00549265	0.021747	0.0118616	KDR/ZEB1	2
BP	GO:0033561	regulation of water loss via skin	2/72	29/18800	0.00549265	0.021747	0.0118616	STMN1/CLDN4	2
BP	GO:0048679	regulation of axon regeneration	2/72	29/18800	0.00549265	0.021747	0.0118616	IGF1R/FLNA	2
BP	GO:0050686	negative regulation of mRNA processing	2/72	29/18800	0.00549265	0.021747	0.0118616	C1QBP/BARD1	2
BP	GO:0051968	positive regulation of synaptic transmission, glutamatergic	2/72	29/18800	0.00549265	0.021747	0.0118616	PTGS2/CCL2	2
BP	GO:1902175	regulation of oxidative stress-induced intrinsic apoptotic signaling pathway	2/72	29/18800	0.00549265	0.021747	0.0118616	AKT1/PARP1	2
BP	GO:1903203	regulation of oxidative stress-induced neuron death	2/72	29/18800	0.00549265	0.021747	0.0118616	PARP1/TNF	2
BP	GO:0002042	cell migration involved in sprouting angiogenesis	3/72	94/18800	0.00562722	0.0221895	0.0121029	PTGS2/KDR/AKT1	3
BP	GO:0002690	positive regulation of leukocyte chemotaxis	3/72	94/18800	0.00562722	0.0221895	0.0121029	CXCL12/C1QBP/IL6	3
BP	GO:0035249	synaptic transmission, glutamatergic	3/72	94/18800	0.00562722	0.0221895	0.0121029	PTGS2/CCL2/TNF	3
BP	GO:0002040	sprouting angiogenesis	4/72	186/18800	0.00565469	0.0222677	0.0121456	PTGS2/KDR/LEF1/AKT1	4
BP	GO:0002683	negative regulation of immune system process	6/72	425/18800	0.00573118	0.0225082	0.0122768	SFRP1/CXCL12/CCL2/AKT1/CNR2/TNF	6
BP	GO:0042391	regulation of membrane potential	6/72	425/18800	0.00573118	0.0225082	0.0122768	KDR/AKT1/PARP1/CNR2/FLNA/TNF	6
BP	GO:0007281	germ cell development	5/72	299/18800	0.00577814	0.0226317	0.0123441	IGF1/AURKA/BRIP1/BRCA2/AKT1	5
BP	GO:0051056	regulation of small GTPase mediated signal transduction	5/72	299/18800	0.00577814	0.0226317	0.0123441	IGF1/FOXM1/STMN1/STARD8/NRG1	5
BP	GO:0014033	neural crest cell differentiation	3/72	95/18800	0.00579493	0.022667	0.0123634	SFRP1/FN1/NRG1	3
BP	GO:0010847	regulation of chromatin assembly	2/72	30/18800	0.00587048	0.0227491	0.0124081	CDK2/DNMT1	2
BP	GO:0060251	regulation of glial cell proliferation	2/72	30/18800	0.00587048	0.0227491	0.0124081	IL6/TNF	2
BP	GO:0060603	mammary gland duct morphogenesis	2/72	30/18800	0.00587048	0.0227491	0.0124081	PGR/AR	2
BP	GO:0070198	protein localization to chromosome, telomeric region	2/72	30/18800	0.00587048	0.0227491	0.0124081	BRCA2/CCT5	2
BP	GO:0071480	cellular response to gamma radiation	2/72	30/18800	0.00587048	0.0227491	0.0124081	RAD51/H2AX	2
BP	GO:0090140	regulation of mitochondrial fission	2/72	30/18800	0.00587048	0.0227491	0.0124081	AURKA/KDR	2
BP	GO:1903579	negative regulation of ATP metabolic process	2/72	30/18800	0.00587048	0.0227491	0.0124081	PARP1/TNF	2
BP	GO:0003300	cardiac muscle hypertrophy	3/72	96/18800	0.00596562	0.0229653	0.0125261	IGF1/EZH2/PARP1	3
BP	GO:0030316	osteoclast differentiation	3/72	96/18800	0.00596562	0.0229653	0.0125261	SFRP1/FOS/TNF	3
BP	GO:0032392	DNA geometric change	3/72	96/18800	0.00596562	0.0229653	0.0125261	RAD51/TOP2A/BRIP1	3
BP	GO:0045132	meiotic chromosome segregation	3/72	96/18800	0.00596562	0.0229653	0.0125261	CCNE1/TOP2A/BRIP1	3
BP	GO:0051153	regulation of striated muscle cell differentiation	3/72	96/18800	0.00596562	0.0229653	0.0125261	IGF1/EZH2/NRG1	3
BP	GO:0032102	negative regulation of response to external stimulus	6/72	429/18800	0.00599269	0.0230391	0.0125663	IGF1/C1QBP/CCL2/CDH5/CNR2/TNF	6
BP	GO:0007409	axonogenesis	6/72	430/18800	0.00605941	0.0232649	0.0126895	CXCL12/FN1/STMN1/LGR6/IGF1R/TUBB3	6
BP	GO:0002532	production of molecular mediator involved in inflammatory response	3/72	97/18800	0.0061393	0.023479	0.0128063	EZH2/IL6/TNF	3
BP	GO:0044264	cellular polysaccharide metabolic process	3/72	97/18800	0.0061393	0.023479	0.0128063	IGF1/LEPR/AKT1	3
BP	GO:1902807	negative regulation of cell cycle G1/S phase transition	3/72	97/18800	0.0061393	0.023479	0.0128063	EZH2/CCL2/CDK2	3
BP	GO:0005979	regulation of glycogen biosynthetic process	2/72	31/18800	0.00625988	0.0235694	0.0128556	IGF1/AKT1	2
BP	GO:0010962	regulation of glucan biosynthetic process	2/72	31/18800	0.00625988	0.0235694	0.0128556	IGF1/AKT1	2
BP	GO:0014044	Schwann cell development	2/72	31/18800	0.00625988	0.0235694	0.0128556	AKT1/NRG1	2
BP	GO:0032148	activation of protein kinase B activity	2/72	31/18800	0.00625988	0.0235694	0.0128556	IGF1/NRG1	2
BP	GO:0034390	smooth muscle cell apoptotic process	2/72	31/18800	0.00625988	0.0235694	0.0128556	IGF1/DNMT1	2
BP	GO:0034391	regulation of smooth muscle cell apoptotic process	2/72	31/18800	0.00625988	0.0235694	0.0128556	IGF1/DNMT1	2
BP	GO:0034694	response to prostaglandin	2/72	31/18800	0.00625988	0.0235694	0.0128556	SFRP1/AKT1	2
BP	GO:0035767	endothelial cell chemotaxis	2/72	31/18800	0.00625988	0.0235694	0.0128556	FGFR1/KDR	2
BP	GO:0060055	angiogenesis involved in wound healing	2/72	31/18800	0.00625988	0.0235694	0.0128556	KDR/TNF	2
BP	GO:0071295	cellular response to vitamin	2/72	31/18800	0.00625988	0.0235694	0.0128556	SFRP1/BRIP1	2
BP	GO:0140718	facultative heterochromatin assembly	2/72	31/18800	0.00625988	0.0235694	0.0128556	DNMT3A/DNMT1	2
BP	GO:0150117	positive regulation of cell-substrate junction organization	2/72	31/18800	0.00625988	0.0235694	0.0128556	SFRP1/KDR	2
BP	GO:0036473	cell death in response to oxidative stress	3/72	98/18800	0.00631598	0.0236962	0.0129247	AKT1/PARP1/TNF	3
BP	GO:0150115	cell-substrate junction organization	3/72	98/18800	0.00631598	0.0236962	0.0129247	SFRP1/FN1/KDR	3
BP	GO:0045664	regulation of neuron differentiation	4/72	192/18800	0.0063179	0.0236962	0.0129247	FGFR1/SFRP1/CXCL12/ZEB1	4
BP	GO:0014897	striated muscle hypertrophy	3/72	99/18800	0.00649568	0.0243005	0.0132543	IGF1/EZH2/PARP1	3
BP	GO:0045639	positive regulation of myeloid cell differentiation	3/72	99/18800	0.00649568	0.0243005	0.0132543	LEF1/FOS/TNF	3
BP	GO:1904951	positive regulation of establishment of protein localization	5/72	309/18800	0.00662175	0.0247404	0.0134943	IGF1/PTGS2/CCT5/FLNA/TNF	5
BP	GO:0008156	negative regulation of DNA replication	2/72	32/18800	0.00666076	0.0247594	0.0135046	BRCA2/CDT1	2
BP	GO:0032770	positive regulation of monooxygenase activity	2/72	32/18800	0.00666076	0.0247594	0.0135046	AKT1/TNF	2
BP	GO:0046320	regulation of fatty acid oxidation	2/72	32/18800	0.00666076	0.0247594	0.0135046	ACACB/AKT1	2
BP	GO:0070570	regulation of neuron projection regeneration	2/72	32/18800	0.00666076	0.0247594	0.0135046	IGF1R/FLNA	2
BP	GO:0014013	regulation of gliogenesis	3/72	100/18800	0.0066784	0.0247934	0.0135232	EZH2/IL6/TNF	3
BP	GO:0009416	response to light stimulus	5/72	310/18800	0.00671061	0.0248813	0.0135711	PTGS2/BRCA2/AKT1/PARP1/FOS	5
BP	GO:0051960	regulation of nervous system development	6/72	440/18800	0.00675686	0.025021	0.0136473	EZH2/CXCL12/FN1/IL6/AKT1/TNF	6
BP	GO:0014896	muscle hypertrophy	3/72	101/18800	0.00686417	0.0252581	0.0137766	IGF1/EZH2/PARP1	3
BP	GO:0046620	regulation of organ growth	3/72	101/18800	0.00686417	0.0252581	0.0137766	IGF1/ACACB/AKT1	3
BP	GO:0048477	oogenesis	3/72	101/18800	0.00686417	0.0252581	0.0137766	IGF1/AURKA/BRCA2	3
BP	GO:0051702	biological process involved in interaction with symbiont	3/72	101/18800	0.00686417	0.0252581	0.0137766	FN1/LEF1/CFL1	3
BP	GO:1902882	regulation of response to oxidative stress	3/72	101/18800	0.00686417	0.0252581	0.0137766	AKT1/PARP1/TNF	3
BP	GO:0060070	canonical Wnt signaling pathway	5/72	313/18800	0.00698224	0.0256386	0.0139842	SFRP1/LGR6/LEF1/EGF/ZEB2	5
BP	GO:0032872	regulation of stress-activated MAPK cascade	4/72	198/18800	0.00703099	0.0256386	0.0139842	SFRP1/FOXM1/IGF1R/TNF	4
BP	GO:2001243	negative regulation of intrinsic apoptotic signaling pathway	3/72	102/18800	0.00705299	0.0256386	0.0139842	PTGS2/CXCL12/AKT1	3
BP	GO:0001893	maternal placenta development	2/72	33/18800	0.00707303	0.0256386	0.0139842	PTGS2/AKT1	2
BP	GO:0007143	female meiotic nuclear division	2/72	33/18800	0.00707303	0.0256386	0.0139842	AURKA/TOP2A	2
BP	GO:0033687	osteoblast proliferation	2/72	33/18800	0.00707303	0.0256386	0.0139842	SFRP1/IGF1R	2
BP	GO:0036475	neuron death in response to oxidative stress	2/72	33/18800	0.00707303	0.0256386	0.0139842	PARP1/TNF	2
BP	GO:0045940	positive regulation of steroid metabolic process	2/72	33/18800	0.00707303	0.0256386	0.0139842	IGF1R/TNF	2
BP	GO:0050901	leukocyte tethering or rolling	2/72	33/18800	0.00707303	0.0256386	0.0139842	CXCL12/TNF	2
BP	GO:0050974	detection of mechanical stimulus involved in sensory perception	2/72	33/18800	0.00707303	0.0256386	0.0139842	CXCL12/TNF	2
BP	GO:1901099	negative regulation of signal transduction in absence of ligand	2/72	33/18800	0.00707303	0.0256386	0.0139842	AKT1/TNF	2
BP	GO:2001240	negative regulation of extrinsic apoptotic signaling pathway in absence of ligand	2/72	33/18800	0.00707303	0.0256386	0.0139842	AKT1/TNF	2
BP	GO:0031058	positive regulation of histone modification	3/72	103/18800	0.00724487	0.026164	0.0142708	BRCA1/DNMT3B/DNMT1	3
BP	GO:0071103	DNA conformation change	3/72	103/18800	0.00724487	0.026164	0.0142708	RAD51/TOP2A/BRIP1	3
BP	GO:1903076	regulation of protein localization to plasma membrane	3/72	103/18800	0.00724487	0.026164	0.0142708	AKT1/AR/TNF	3
BP	GO:0002285	lymphocyte activation involved in immune response	4/72	201/18800	0.00740673	0.0266701	0.0145468	NSD2/IL6/LEF1/EXO1	4
BP	GO:0070302	regulation of stress-activated protein kinase signaling cascade	4/72	201/18800	0.00740673	0.0266701	0.0145468	SFRP1/FOXM1/IGF1R/TNF	4
BP	GO:0003012	muscle system process	6/72	449/18800	0.00743305	0.0266701	0.0145468	IGF1/PTGS2/EZH2/PARP1/FLNA/TNF	6
BP	GO:0048568	embryonic organ development	6/72	449/18800	0.00743305	0.0266701	0.0145468	RUNX2/KDR/LEF1/AKT1/ZEB1/TNF	6
BP	GO:0046822	regulation of nucleocytoplasmic transport	3/72	104/18800	0.00743983	0.0266701	0.0145468	PTGS2/BARD1/FLNA	3
BP	GO:0050830	defense response to Gram-positive bacterium	3/72	104/18800	0.00743983	0.0266701	0.0145468	IL6/H2BC4/TNF	3
BP	GO:0034405	response to fluid shear stress	2/72	34/18800	0.00749659	0.0268077	0.0146218	PTGS2/AKT1	2
BP	GO:2000352	negative regulation of endothelial cell apoptotic process	2/72	34/18800	0.00749659	0.0268077	0.0146218	KDR/CDH5	2
BP	GO:0019722	calcium-mediated signaling	4/72	202/18800	0.00753486	0.0269115	0.0146785	IGF1/KDR/NRG1/TNF	4
BP	GO:0030510	regulation of BMP signaling pathway	3/72	105/18800	0.00763788	0.0272129	0.0148428	SFRP1/KDR/CDH5	3
BP	GO:0046425	regulation of receptor signaling pathway via JAK-STAT	3/72	105/18800	0.00763788	0.0272129	0.0148428	IL6/EGF/TNF	3
BP	GO:0000302	response to reactive oxygen species	4/72	203/18800	0.00766445	0.0272239	0.0148489	EZH2/IL6/AKT1/FOS	4
BP	GO:0060541	respiratory system development	4/72	203/18800	0.00766445	0.0272239	0.0148489	PGR/KDR/LEF1/TNF	4
BP	GO:0016055	Wnt signaling pathway	6/72	452/18800	0.00766898	0.0272239	0.0148489	SFRP1/CCNE1/LGR6/LEF1/EGF/ZEB2	6
BP	GO:0043281	regulation of cysteine-type endopeptidase activity involved in apoptotic process	4/72	204/18800	0.0077955	0.0276395	0.0150755	PTGS2/BIRC5/AKT1/TNF	4
BP	GO:0198738	cell-cell signaling by wnt	6/72	454/18800	0.00782926	0.0276929	0.0151047	SFRP1/CCNE1/LGR6/LEF1/EGF/ZEB2	6
BP	GO:0032231	regulation of actin filament bundle assembly	3/72	106/18800	0.00783903	0.0276929	0.0151047	SFRP1/STMN1/FLNA	3
BP	GO:0051341	regulation of oxidoreductase activity	3/72	106/18800	0.00783903	0.0276929	0.0151047	AKT1/CNR2/TNF	3
BP	GO:0007623	circadian rhythm	4/72	205/18800	0.00792803	0.0278505	0.0151906	EZH2/TOP2A/CLDN4/TNF	4
BP	GO:0001569	branching involved in blood vessel morphogenesis	2/72	35/18800	0.00793137	0.0278505	0.0151906	KDR/LEF1	2
BP	GO:0033280	response to vitamin D	2/72	35/18800	0.00793137	0.0278505	0.0151906	PTGS2/SFRP1	2
BP	GO:0043243	positive regulation of protein-containing complex disassembly	2/72	35/18800	0.00793137	0.0278505	0.0151906	IGF1R/TNF	2
BP	GO:0090050	positive regulation of cell migration involved in sprouting angiogenesis	2/72	35/18800	0.00793137	0.0278505	0.0151906	PTGS2/KDR	2
BP	GO:0043523	regulation of neuron apoptotic process	4/72	207/18800	0.00819751	0.0287504	0.0156815	TOX3/CCL2/PARP1/TNF	4
BP	GO:0021761	limbic system development	3/72	108/18800	0.00825068	0.0288675	0.0157453	EZH2/LEF1/IGF1R	3
BP	GO:2000060	positive regulation of ubiquitin-dependent protein catabolic process	3/72	108/18800	0.00825068	0.0288675	0.0157453	AURKA/EGF/AKT1	3
BP	GO:0022411	cellular component disassembly	6/72	460/18800	0.00832464	0.0290909	0.0158672	STMN1/TOP2A/IL6/IGF1R/CFL1/TNF	6
BP	GO:0045637	regulation of myeloid cell differentiation	4/72	208/18800	0.00833448	0.0290909	0.0158672	SFRP1/LEF1/FOS/TNF	4
BP	GO:0010613	positive regulation of cardiac muscle hypertrophy	2/72	36/18800	0.00837726	0.0291705	0.0159106	IGF1/PARP1	2
BP	GO:1905332	positive regulation of morphogenesis of an epithelium	2/72	36/18800	0.00837726	0.0291705	0.0159106	EGF/AR	2
BP	GO:0006766	vitamin metabolic process	3/72	109/18800	0.0084612	0.0293576	0.0160127	SLC2A1/CYP1A1/TNF	3
BP	GO:0034446	substrate adhesion-dependent cell spreading	3/72	109/18800	0.0084612	0.0293576	0.0160127	C1QBP/FN1/FLNA	3
BP	GO:0071887	leukocyte apoptotic process	3/72	109/18800	0.0084612	0.0293576	0.0160127	CXCL12/IL6/AKT1	3
BP	GO:0016051	carbohydrate biosynthetic process	4/72	209/18800	0.00847295	0.0293635	0.0160159	IGF1/LEPR/EGF/AKT1	4
BP	GO:0002824	positive regulation of adaptive immune response based on somatic recombination of immune receptors built from immunoglobulin superfamily domains	3/72	110/18800	0.00867486	0.0299565	0.0163393	NSD2/IL6/TNF	3
BP	GO:0032611	interleukin-1 beta production	3/72	110/18800	0.00867486	0.0299565	0.0163393	IGF1/IL6/TNF	3
BP	GO:0032651	regulation of interleukin-1 beta production	3/72	110/18800	0.00867486	0.0299565	0.0163393	IGF1/IL6/TNF	3
BP	GO:0042180	cellular ketone metabolic process	4/72	211/18800	0.0087544	0.0301598	0.0164502	BRCA1/PTGS2/ACACB/AKT1	4
BP	GO:0048863	stem cell differentiation	4/72	211/18800	0.0087544	0.0301598	0.0164502	SFRP1/FN1/RUNX2/NRG1	4
BP	GO:0003230	cardiac atrium development	2/72	37/18800	0.00883418	0.0301852	0.016464	NSD2/IGF1R	2
BP	GO:0014037	Schwann cell differentiation	2/72	37/18800	0.00883418	0.0301852	0.016464	AKT1/NRG1	2
BP	GO:0014742	positive regulation of muscle hypertrophy	2/72	37/18800	0.00883418	0.0301852	0.016464	IGF1/PARP1	2
BP	GO:0032094	response to food	2/72	37/18800	0.00883418	0.0301852	0.016464	CYP1A1/AKT1	2
BP	GO:0033144	negative regulation of intracellular steroid hormone receptor signaling pathway	2/72	37/18800	0.00883418	0.0301852	0.016464	BRCA1/SFRP1	2
BP	GO:0070873	regulation of glycogen metabolic process	2/72	37/18800	0.00883418	0.0301852	0.016464	IGF1/AKT1	2
BP	GO:0071276	cellular response to cadmium ion	2/72	37/18800	0.00883418	0.0301852	0.016464	AKT1/FOS	2
BP	GO:0071347	cellular response to interleukin-1	3/72	111/18800	0.00889168	0.0303461	0.0165518	SFRP1/CCL2/IL6	3
BP	GO:0007094	mitotic spindle assembly checkpoint signaling	2/72	38/18800	0.00930204	0.031562	0.017215	CENPF/CDT1	2
BP	GO:0043403	skeletal muscle tissue regeneration	2/72	38/18800	0.00930204	0.031562	0.017215	IGF1/EZH2	2
BP	GO:0071173	spindle assembly checkpoint signaling	2/72	38/18800	0.00930204	0.031562	0.017215	CENPF/CDT1	2
BP	GO:0071174	mitotic spindle checkpoint signaling	2/72	38/18800	0.00930204	0.031562	0.017215	CENPF/CDT1	2
BP	GO:1904037	positive regulation of epithelial cell apoptotic process	2/72	38/18800	0.00930204	0.031562	0.017215	CCL2/IL6	2
BP	GO:0030111	regulation of Wnt signaling pathway	5/72	336/18800	0.009326	0.0316022	0.017237	SFRP1/LGR6/LEF1/EGF/ZEB2	5
BP	GO:0072330	monocarboxylic acid biosynthetic process	4/72	215/18800	0.00933554	0.0316022	0.017237	BRCA1/PTGS2/ACACB/CYP1A1	4
BP	GO:0016064	immunoglobulin mediated immune response	4/72	216/18800	0.00948466	0.0320698	0.017492	C1QBP/NSD2/EXO1/TNF	4
BP	GO:0071222	cellular response to lipopolysaccharide	4/72	217/18800	0.00963533	0.0325415	0.0177493	CCL2/IL6/AKT1/TNF	4
BP	GO:0031577	spindle checkpoint signaling	2/72	39/18800	0.00978075	0.0327628	0.01787	CENPF/CDT1	2
BP	GO:0042307	positive regulation of protein import into nucleus	2/72	39/18800	0.00978075	0.0327628	0.01787	PTGS2/FLNA	2
BP	GO:0045773	positive regulation of axon extension	2/72	39/18800	0.00978075	0.0327628	0.01787	CXCL12/FN1	2
BP	GO:0071470	cellular response to osmotic stress	2/72	39/18800	0.00978075	0.0327628	0.01787	PTGS2/SLC2A1	2
BP	GO:0071634	regulation of transforming growth factor beta production	2/72	39/18800	0.00978075	0.0327628	0.01787	PTGS2/FN1	2
BP	GO:0097242	amyloid-beta clearance	2/72	39/18800	0.00978075	0.0327628	0.01787	IGF1R/TNF	2
BP	GO:0002377	immunoglobulin production	4/72	218/18800	0.00978755	0.0327628	0.01787	NSD2/IL6/EXO1/TNF	4
BP	GO:0002821	positive regulation of adaptive immune response	3/72	115/18800	0.00979066	0.0327628	0.01787	NSD2/IL6/TNF	3
BP	GO:0019724	B cell mediated immunity	4/72	219/18800	0.00994133	0.0332289	0.0181242	C1QBP/NSD2/EXO1/TNF	4
BP	GO:1904892	regulation of receptor signaling pathway via STAT	3/72	116/18800	0.0100234	0.0334648	0.0182529	IL6/EGF/TNF	3
BP	GO:0002708	positive regulation of lymphocyte mediated immunity	3/72	117/18800	0.0102593	0.0340165	0.0185538	NSD2/IL6/TNF	3
BP	GO:0000266	mitochondrial fission	2/72	40/18800	0.0102702	0.0340165	0.0185538	AURKA/KDR	2
BP	GO:0010863	positive regulation of phospholipase C activity	2/72	40/18800	0.0102702	0.0340165	0.0185538	FGFR1/FLT1	2
BP	GO:0030513	positive regulation of BMP signaling pathway	2/72	40/18800	0.0102702	0.0340165	0.0185538	KDR/CDH5	2
BP	GO:0031111	negative regulation of microtubule polymerization or depolymerization	2/72	40/18800	0.0102702	0.0340165	0.0185538	STMN1/CDH5	2
BP	GO:0045841	negative regulation of mitotic metaphase/anaphase transition	2/72	40/18800	0.0102702	0.0340165	0.0185538	CENPF/CDT1	2
BP	GO:0097009	energy homeostasis	2/72	40/18800	0.0102702	0.0340165	0.0185538	ACACB/LEPR	2
BP	GO:0050769	positive regulation of neurogenesis	4/72	222/18800	0.0104121	0.0344473	0.0187887	CXCL12/FN1/IL6/TNF	4
BP	GO:0043500	muscle adaptation	3/72	118/18800	0.0104985	0.0346937	0.0189231	IGF1/EZH2/PARP1	3
BP	GO:1903050	regulation of proteolysis involved in cellular protein catabolic process	4/72	223/18800	0.0105722	0.0348977	0.0190344	AURKA/CDK2/EGF/AKT1	4
BP	GO:0019221	cytokine-mediated signaling pathway	6/72	486/18800	0.0107353	0.0351151	0.019153	CXCL12/CCL2/LEPR/IL6/AKT1/TNF	6
BP	GO:0045471	response to ethanol	3/72	119/18800	0.0107408	0.0351151	0.019153	DNMT3A/IGF1R/TNF	3
BP	GO:0072676	lymphocyte migration	3/72	119/18800	0.0107408	0.0351151	0.019153	CXCL12/CCL2/AKT1	3
BP	GO:0002251	organ or tissue specific immune response	2/72	41/18800	0.0107704	0.0351151	0.019153	IL6/H2BC4	2
BP	GO:0002714	positive regulation of B cell mediated immunity	2/72	41/18800	0.0107704	0.0351151	0.019153	NSD2/TNF	2
BP	GO:0002891	positive regulation of immunoglobulin mediated immune response	2/72	41/18800	0.0107704	0.0351151	0.019153	NSD2/TNF	2
BP	GO:0010463	mesenchymal cell proliferation	2/72	41/18800	0.0107704	0.0351151	0.019153	KDR/ZEB1	2
BP	GO:0031297	replication fork processing	2/72	41/18800	0.0107704	0.0351151	0.019153	RAD51/BRCA2	2
BP	GO:0033574	response to testosterone	2/72	41/18800	0.0107704	0.0351151	0.019153	IGF1R/AR	2
BP	GO:0060421	positive regulation of heart growth	2/72	41/18800	0.0107704	0.0351151	0.019153	IGF1/ACACB	2
BP	GO:0072595	maintenance of protein localization in organelle	2/72	41/18800	0.0107704	0.0351151	0.019153	BARD1/AKT1	2
BP	GO:0045861	negative regulation of proteolysis	5/72	350/18800	0.0109923	0.0357986	0.0195258	PTGS2/BIRC5/AKT1/CST6/TNF	5
BP	GO:0048588	developmental cell growth	4/72	227/18800	0.0112284	0.0362937	0.0197958	IGF1/AURKA/CXCL12/FN1	4
BP	GO:0002455	humoral immune response mediated by circulating immunoglobulin	3/72	121/18800	0.0112353	0.0362937	0.0197958	C1QBP/EXO1/TNF	3
BP	GO:0038127	ERBB signaling pathway	3/72	121/18800	0.0112353	0.0362937	0.0197958	EGF/AKT1/NRG1	3
BP	GO:0007099	centriole replication	2/72	42/18800	0.0112811	0.0362937	0.0197958	BRCA1/CDK2	2
BP	GO:0010907	positive regulation of glucose metabolic process	2/72	42/18800	0.0112811	0.0362937	0.0197958	IGF1/AKT1	2
BP	GO:0031670	cellular response to nutrient	2/72	42/18800	0.0112811	0.0362937	0.0197958	SFRP1/BRIP1	2
BP	GO:0060964	regulation of miRNA-mediated gene silencing	2/72	42/18800	0.0112811	0.0362937	0.0197958	IL6/TNF	2
BP	GO:1900026	positive regulation of substrate adhesion-dependent cell spreading	2/72	42/18800	0.0112811	0.0362937	0.0197958	C1QBP/FLNA	2
BP	GO:1900274	regulation of phospholipase C activity	2/72	42/18800	0.0112811	0.0362937	0.0197958	FGFR1/FLT1	2
BP	GO:1902100	negative regulation of metaphase/anaphase transition of cell cycle	2/72	42/18800	0.0112811	0.0362937	0.0197958	CENPF/CDT1	2
BP	GO:1904591	positive regulation of protein import	2/72	42/18800	0.0112811	0.0362937	0.0197958	PTGS2/FLNA	2
BP	GO:0048705	skeletal system morphogenesis	4/72	228/18800	0.0113965	0.0366244	0.0199762	FGFR1/SFRP1/RUNX2/ZEB1	4
BP	GO:0071219	cellular response to molecule of bacterial origin	4/72	229/18800	0.0115662	0.0370881	0.0202291	CCL2/IL6/AKT1/TNF	4
BP	GO:2000116	regulation of cysteine-type endopeptidase activity	4/72	229/18800	0.0115662	0.0370881	0.0202291	PTGS2/BIRC5/AKT1/TNF	4
BP	GO:0031109	microtubule polymerization or depolymerization	3/72	123/18800	0.0117427	0.0374748	0.0204401	STMN1/CDH5/OCLN	3
BP	GO:0010817	regulation of hormone levels	6/72	496/18800	0.0117829	0.0374748	0.0204401	SFRP1/SLC5A5/IL6/IGF1R/CYP1A1/TNF	6
BP	GO:0006775	fat-soluble vitamin metabolic process	2/72	43/18800	0.0118024	0.0374748	0.0204401	CYP1A1/TNF	2
BP	GO:0014002	astrocyte development	2/72	43/18800	0.0118024	0.0374748	0.0204401	IL6/TNF	2
BP	GO:0033046	negative regulation of sister chromatid segregation	2/72	43/18800	0.0118024	0.0374748	0.0204401	CENPF/CDT1	2
BP	GO:0033048	negative regulation of mitotic sister chromatid segregation	2/72	43/18800	0.0118024	0.0374748	0.0204401	CENPF/CDT1	2
BP	GO:0051150	regulation of smooth muscle cell differentiation	2/72	43/18800	0.0118024	0.0374748	0.0204401	DNMT1/ZEB1	2
BP	GO:0071604	transforming growth factor beta production	2/72	43/18800	0.0118024	0.0374748	0.0204401	PTGS2/FN1	2
BP	GO:2000816	negative regulation of mitotic sister chromatid separation	2/72	43/18800	0.0118024	0.0374748	0.0204401	CENPF/CDT1	2
BP	GO:0072593	reactive oxygen species metabolic process	4/72	231/18800	0.0119105	0.0377769	0.0206048	BRCA1/FOXM1/CYP1A1/TNF	4
BP	GO:0046683	response to organophosphorus	3/72	124/18800	0.0120013	0.0379825	0.020717	PTGS2/SLC5A5/FOS	3
BP	GO:1904375	regulation of protein localization to cell periphery	3/72	124/18800	0.0120013	0.0379825	0.020717	AKT1/AR/TNF	3
BP	GO:0002274	myeloid leukocyte activation	4/72	232/18800	0.0120851	0.038206	0.0208389	FN1/IL6/CNR2/TNF	4
BP	GO:0048286	lung alveolus development	2/72	44/18800	0.0123341	0.038825	0.0211765	PGR/KDR	2
BP	GO:0060147	regulation of post-transcriptional gene silencing	2/72	44/18800	0.0123341	0.038825	0.0211765	IL6/TNF	2
BP	GO:0060443	mammary gland morphogenesis	2/72	44/18800	0.0123341	0.038825	0.0211765	PGR/AR	2
BP	GO:1900368	regulation of post-transcriptional gene silencing by RNA	2/72	44/18800	0.0123341	0.038825	0.0211765	IL6/TNF	2
BP	GO:0050767	regulation of neurogenesis	5/72	361/18800	0.0124369	0.0390715	0.0213109	EZH2/CXCL12/FN1/IL6/TNF	5
BP	GO:0060560	developmental growth involved in morphogenesis	4/72	234/18800	0.0124391	0.0390715	0.0213109	AURKA/SFRP1/CXCL12/FN1	4
BP	GO:0031589	cell-substrate adhesion	5/72	364/18800	0.0128523	0.0400558	0.0218478	SFRP1/C1QBP/FN1/KDR/FLNA	5
BP	GO:0002920	regulation of humoral immune response	2/72	45/18800	0.0128761	0.0400558	0.0218478	C1QBP/TNF	2
BP	GO:0008631	intrinsic apoptotic signaling pathway in response to oxidative stress	2/72	45/18800	0.0128761	0.0400558	0.0218478	AKT1/PARP1	2
BP	GO:0016572	histone phosphorylation	2/72	45/18800	0.0128761	0.0400558	0.0218478	AURKA/CDK2	2
BP	GO:0046427	positive regulation of receptor signaling pathway via JAK-STAT	2/72	45/18800	0.0128761	0.0400558	0.0218478	IL6/TNF	2
BP	GO:0051985	negative regulation of chromosome segregation	2/72	45/18800	0.0128761	0.0400558	0.0218478	CENPF/CDT1	2
BP	GO:1902895	positive regulation of miRNA transcription	2/72	45/18800	0.0128761	0.0400558	0.0218478	FOS/TNF	2
BP	GO:1905819	negative regulation of chromosome separation	2/72	45/18800	0.0128761	0.0400558	0.0218478	CENPF/CDT1	2
BP	GO:2000273	positive regulation of signaling receptor activity	2/72	45/18800	0.0128761	0.0400558	0.0218478	CCL2/EGF	2
BP	GO:0002449	lymphocyte mediated immunity	5/72	365/18800	0.0129928	0.040376	0.0220225	C1QBP/NSD2/IL6/EXO1/TNF	5
BP	GO:0032612	interleukin-1 production	3/72	129/18800	0.0133435	0.0411595	0.0224498	IGF1/IL6/TNF	3
BP	GO:0032652	regulation of interleukin-1 production	3/72	129/18800	0.0133435	0.0411595	0.0224498	IGF1/IL6/TNF	3
BP	GO:0032984	protein-containing complex disassembly	4/72	239/18800	0.0133533	0.0411595	0.0224498	STMN1/IGF1R/CFL1/TNF	4
BP	GO:0005978	glycogen biosynthetic process	2/72	46/18800	0.0134283	0.0411595	0.0224498	IGF1/AKT1	2
BP	GO:0009250	glucan biosynthetic process	2/72	46/18800	0.0134283	0.0411595	0.0224498	IGF1/AKT1	2
BP	GO:0030521	androgen receptor signaling pathway	2/72	46/18800	0.0134283	0.0411595	0.0224498	SFRP1/AR	2
BP	GO:0031018	endocrine pancreas development	2/72	46/18800	0.0134283	0.0411595	0.0224498	IL6/AKT1	2
BP	GO:0033047	regulation of mitotic sister chromatid segregation	2/72	46/18800	0.0134283	0.0411595	0.0224498	CENPF/CDT1	2
BP	GO:0046677	response to antibiotic	2/72	46/18800	0.0134283	0.0411595	0.0224498	EZH2/CYP1A1	2
BP	GO:0060966	regulation of gene silencing by RNA	2/72	46/18800	0.0134283	0.0411595	0.0224498	IL6/TNF	2
BP	GO:0061383	trabecula morphogenesis	2/72	46/18800	0.0134283	0.0411595	0.0224498	SFRP1/NRG1	2
BP	GO:0090199	regulation of release of cytochrome c from mitochondria	2/72	46/18800	0.0134283	0.0411595	0.0224498	IGF1/AKT1	2
BP	GO:0098534	centriole assembly	2/72	46/18800	0.0134283	0.0411595	0.0224498	BRCA1/CDK2	2
BP	GO:0030168	platelet activation	3/72	130/18800	0.0136219	0.0416652	0.0227256	FN1/IL6/FLNA	3
BP	GO:0048565	digestive tract development	3/72	130/18800	0.0136219	0.0416652	0.0227256	SFRP1/CYP1A1/TNF	3
BP	GO:0051402	neuron apoptotic process	4/72	241/18800	0.0137307	0.0419541	0.0228832	TOX3/CCL2/PARP1/TNF	4
BP	GO:1903706	regulation of hemopoiesis	5/72	371/18800	0.013858	0.0422987	0.0230712	SFRP1/LEF1/ZEB1/FOS/TNF	5
BP	GO:0000018	regulation of DNA recombination	3/72	131/18800	0.0139035	0.0423932	0.0231227	RAD51/NSD2/PARP1	3
BP	GO:0001774	microglial cell activation	2/72	47/18800	0.0139907	0.0424817	0.023171	IL6/TNF	2
BP	GO:0003254	regulation of membrane depolarization	2/72	47/18800	0.0139907	0.0424817	0.023171	KDR/PARP1	2
BP	GO:0050919	negative chemotaxis	2/72	47/18800	0.0139907	0.0424817	0.023171	LGR6/NRG1	2
BP	GO:0060711	labyrinthine layer development	2/72	47/18800	0.0139907	0.0424817	0.023171	LEF1/AKT1	2
BP	GO:0042593	glucose homeostasis	4/72	244/18800	0.0143094	0.0434042	0.0236742	LEPR/IL6/IGF1R/AKT1	4
BP	GO:0061041	regulation of wound healing	3/72	133/18800	0.0144766	0.0437196	0.0238462	CLDN4/OCLN/TNF	3
BP	GO:0031668	cellular response to extracellular stimulus	4/72	245/18800	0.0145057	0.0437196	0.0238462	SFRP1/SLC2A1/BRIP1/FOS	4
BP	GO:0033500	carbohydrate homeostasis	4/72	245/18800	0.0145057	0.0437196	0.0238462	LEPR/IL6/IGF1R/AKT1	4
BP	GO:0051403	stress-activated MAPK cascade	4/72	245/18800	0.0145057	0.0437196	0.0238462	SFRP1/FOXM1/IGF1R/TNF	4
BP	GO:0031641	regulation of myelination	2/72	48/18800	0.0145632	0.0437196	0.0238462	AKT1/TNF	2
BP	GO:0043114	regulation of vascular permeability	2/72	48/18800	0.0145632	0.0437196	0.0238462	CDH5/OCLN	2
BP	GO:0045839	negative regulation of mitotic nuclear division	2/72	48/18800	0.0145632	0.0437196	0.0238462	CENPF/CDT1	2
BP	GO:0048146	positive regulation of fibroblast proliferation	2/72	48/18800	0.0145632	0.0437196	0.0238462	IGF1/FN1	2
BP	GO:0061028	establishment of endothelial barrier	2/72	48/18800	0.0145632	0.0437196	0.0238462	CDH5/TNF	2
BP	GO:1902003	regulation of amyloid-beta formation	2/72	48/18800	0.0145632	0.0437196	0.0238462	IGF1/TNF	2
BP	GO:0014074	response to purine-containing compound	3/72	134/18800	0.0147682	0.0441533	0.0240827	PTGS2/SLC5A5/FOS	3
BP	GO:0019079	viral genome replication	3/72	134/18800	0.0147682	0.0441533	0.0240827	CCL2/TOP2A/TNF	3
BP	GO:0043467	regulation of generation of precursor metabolites and energy	3/72	134/18800	0.0147682	0.0441533	0.0240827	IGF1/AKT1/TNF	3
BP	GO:1903052	positive regulation of proteolysis involved in cellular protein catabolic process	3/72	134/18800	0.0147682	0.0441533	0.0240827	AURKA/EGF/AKT1	3
BP	GO:0030850	prostate gland development	2/72	49/18800	0.0151457	0.0450512	0.0245725	SFRP1/AR	2
BP	GO:0035094	response to nicotine	2/72	49/18800	0.0151457	0.0450512	0.0245725	IGF1R/TNF	2
BP	GO:0042304	regulation of fatty acid biosynthetic process	2/72	49/18800	0.0151457	0.0450512	0.0245725	BRCA1/PTGS2	2
BP	GO:0045005	DNA-templated DNA replication maintenance of fidelity	2/72	49/18800	0.0151457	0.0450512	0.0245725	RAD51/BRCA2	2
BP	GO:1904894	positive regulation of receptor signaling pathway via STAT	2/72	49/18800	0.0151457	0.0450512	0.0245725	IL6/TNF	2
BP	GO:0050878	regulation of body fluid levels	5/72	382/18800	0.0155437	0.0461879	0.0251925	FN1/STMN1/IL6/CLDN4/FLNA	5
BP	GO:0032434	regulation of proteasomal ubiquitin-dependent protein catabolic process	3/72	137/18800	0.0156628	0.046341	0.025276	AURKA/CDK2/AKT1	3
BP	GO:0051924	regulation of calcium ion transport	4/72	251/18800	0.0157195	0.046341	0.025276	PTGS2/CXCL12/CCL2/EGF	4
BP	GO:0002269	leukocyte activation involved in inflammatory response	2/72	50/18800	0.0157381	0.046341	0.025276	IL6/TNF	2
BP	GO:0030857	negative regulation of epithelial cell differentiation	2/72	50/18800	0.0157381	0.046341	0.025276	EZH2/ZEB1	2
BP	GO:0032873	negative regulation of stress-activated MAPK cascade	2/72	50/18800	0.0157381	0.046341	0.025276	SFRP1/FOXM1	2
BP	GO:0038084	vascular endothelial growth factor signaling pathway	2/72	50/18800	0.0157381	0.046341	0.025276	FLT1/KDR	2
BP	GO:0070303	negative regulation of stress-activated protein kinase signaling cascade	2/72	50/18800	0.0157381	0.046341	0.025276	SFRP1/FOXM1	2
BP	GO:1902041	regulation of extrinsic apoptotic signaling pathway via death domain receptors	2/72	50/18800	0.0157381	0.046341	0.025276	BRCA1/SFRP1	2
BP	GO:2001238	positive regulation of extrinsic apoptotic signaling pathway	2/72	50/18800	0.0157381	0.046341	0.025276	SFRP1/TNF	2
BP	GO:0031098	stress-activated protein kinase signaling cascade	4/72	252/18800	0.0159278	0.0467809	0.0255159	SFRP1/FOXM1/IGF1R/TNF	4
BP	GO:0050708	regulation of protein secretion	4/72	252/18800	0.0159278	0.0467809	0.0255159	IGF1/SFRP1/IL6/TNF	4
BP	GO:0002705	positive regulation of leukocyte mediated immunity	3/72	138/18800	0.0159677	0.0467809	0.0255159	NSD2/IL6/TNF	3
BP	GO:0007266	Rho protein signal transduction	3/72	138/18800	0.0159677	0.0467809	0.0255159	STMN1/STARD8/CFL1	3
BP	GO:0042552	myelination	3/72	138/18800	0.0159677	0.0467809	0.0255159	AKT1/NRG1/TNF	3
BP	GO:0002639	positive regulation of immunoglobulin production	2/72	51/18800	0.0163404	0.0475768	0.0259501	NSD2/IL6	2
BP	GO:0007080	mitotic metaphase plate congression	2/72	51/18800	0.0163404	0.0475768	0.0259501	CDT1/KIFC1	2
BP	GO:0010823	negative regulation of mitochondrion organization	2/72	51/18800	0.0163404	0.0475768	0.0259501	IGF1/AKT1	2
BP	GO:0045668	negative regulation of osteoblast differentiation	2/72	51/18800	0.0163404	0.0475768	0.0259501	SFRP1/TNF	2
BP	GO:0050982	detection of mechanical stimulus	2/72	51/18800	0.0163404	0.0475768	0.0259501	CXCL12/TNF	2
BP	GO:0051932	synaptic transmission, GABAergic	2/72	51/18800	0.0163404	0.0475768	0.0259501	EZH2/CNR2	2
BP	GO:0001701	in utero embryonic development	5/72	387/18800	0.0163535	0.0475768	0.0259501	IGF1/LEF1/BRCA2/AKT1/AR	5
BP	GO:0007272	ensheathment of neurons	3/72	140/18800	0.0165875	0.0481136	0.0262428	AKT1/NRG1/TNF	3
BP	GO:0008366	axon ensheathment	3/72	140/18800	0.0165875	0.0481136	0.0262428	AKT1/NRG1/TNF	3
BP	GO:0008584	male gonad development	3/72	140/18800	0.0165875	0.0481136	0.0262428	SFRP1/BRIP1/AR	3
BP	GO:0071216	cellular response to biotic stimulus	4/72	256/18800	0.0167785	0.0485447	0.026478	CCL2/IL6/AKT1/TNF	4
BP	GO:0045727	positive regulation of translation	3/72	141/18800	0.0169024	0.0485447	0.026478	C1QBP/IL6/TNF	3
BP	GO:0046328	regulation of JNK cascade	3/72	141/18800	0.0169024	0.0485447	0.026478	SFRP1/IGF1R/TNF	3
BP	GO:0046546	development of primary male sexual characteristics	3/72	141/18800	0.0169024	0.0485447	0.026478	SFRP1/BRIP1/AR	3
BP	GO:0070555	response to interleukin-1	3/72	141/18800	0.0169024	0.0485447	0.026478	SFRP1/CCL2/IL6	3
BP	GO:0098727	maintenance of cell number	3/72	141/18800	0.0169024	0.0485447	0.026478	IGF1/SFRP1/EZH2	3
BP	GO:0002204	somatic recombination of immunoglobulin genes involved in immune response	2/72	52/18800	0.0169524	0.0485447	0.026478	NSD2/EXO1	2
BP	GO:0002208	somatic diversification of immunoglobulins involved in immune response	2/72	52/18800	0.0169524	0.0485447	0.026478	NSD2/EXO1	2
BP	GO:0031103	axon regeneration	2/72	52/18800	0.0169524	0.0485447	0.026478	IGF1R/FLNA	2
BP	GO:0035196	production of miRNAs involved in gene silencing by miRNA	2/72	52/18800	0.0169524	0.0485447	0.026478	IL6/TNF	2
BP	GO:0045190	isotype switching	2/72	52/18800	0.0169524	0.0485447	0.026478	NSD2/EXO1	2
BP	GO:0046605	regulation of centrosome cycle	2/72	52/18800	0.0169524	0.0485447	0.026478	BRCA1/AURKA	2
BP	GO:2000677	regulation of transcription regulatory region DNA binding	2/72	52/18800	0.0169524	0.0485447	0.026478	IGF1/PARP1	2
BP	GO:0030099	myeloid cell differentiation	5/72	391/18800	0.0170213	0.0486944	0.0265596	SFRP1/LEF1/PARP1/FOS/TNF	5
BP	GO:1903362	regulation of cellular protein catabolic process	4/72	258/18800	0.0172144	0.0490721	0.0267657	AURKA/CDK2/EGF/AKT1	4
BP	GO:0030183	B cell differentiation	3/72	142/18800	0.0172207	0.0490721	0.0267657	SFRP1/EZH2/IL6	3
BP	GO:0032147	activation of protein kinase activity	3/72	142/18800	0.0172207	0.0490721	0.0267657	IGF1/EGF/NRG1	3
BP	GO:0055123	digestive system development	3/72	142/18800	0.0172207	0.0490721	0.0267657	SFRP1/CYP1A1/TNF	3
BP	GO:0032868	response to insulin	4/72	259/18800	0.017435	0.0496344	0.0270724	SLC2A1/IGF1R/AKT1/PARP1	4
BP	GO:0001508	action potential	3/72	143/18800	0.0175423	0.0498843	0.0272086	CNR2/FLNA/TNF	3
BP	GO:0007129	homologous chromosome pairing at meiosis	2/72	53/18800	0.0175741	0.0498843	0.0272086	CCNE1/BRIP1	2
BP	GO:1900087	positive regulation of G1/S transition of mitotic cell cycle	2/72	53/18800	0.0175741	0.0498843	0.0272086	CYP1A1/AKT1	2
BP	GO:0006631	fatty acid metabolic process	5/72	395/18800	0.0177071	0.0502132	0.0273881	BRCA1/PTGS2/ACACB/CYP1A1/AKT1	5
BP	GO:0060828	regulation of canonical Wnt signaling pathway	4/72	261/18800	0.0178815	0.0506583	0.0276308	SFRP1/LGR6/EGF/ZEB2	4
BP	GO:0050729	positive regulation of inflammatory response	3/72	145/18800	0.0181956	0.051426	0.0280496	PTGS2/IL6/TNF	3
BP	GO:0051155	positive regulation of striated muscle cell differentiation	2/72	54/18800	0.0182053	0.051426	0.0280496	IGF1/NRG1	2
BP	GO:0061900	glial cell activation	2/72	54/18800	0.0182053	0.051426	0.0280496	IL6/TNF	2
BP	GO:0001954	positive regulation of cell-matrix adhesion	2/72	55/18800	0.0188461	0.0528724	0.0288384	SFRP1/KDR	2
BP	GO:0010518	positive regulation of phospholipase activity	2/72	55/18800	0.0188461	0.0528724	0.0288384	FGFR1/FLT1	2
BP	GO:0051784	negative regulation of nuclear division	2/72	55/18800	0.0188461	0.0528724	0.0288384	CENPF/CDT1	2
BP	GO:0061098	positive regulation of protein tyrosine kinase activity	2/72	55/18800	0.0188461	0.0528724	0.0288384	EGF/NRG1	2
BP	GO:1902991	regulation of amyloid precursor protein catabolic process	2/72	55/18800	0.0188461	0.0528724	0.0288384	IGF1/TNF	2
BP	GO:0001890	placenta development	3/72	147/18800	0.0188623	0.0528724	0.0288384	PTGS2/LEF1/AKT1	3
BP	GO:0050796	regulation of insulin secretion	3/72	147/18800	0.0188623	0.0528724	0.0288384	SFRP1/IL6/TNF	3
BP	GO:2000377	regulation of reactive oxygen species metabolic process	3/72	147/18800	0.0188623	0.0528724	0.0288384	BRCA1/FOXM1/TNF	3
BP	GO:0051053	negative regulation of DNA metabolic process	3/72	148/18800	0.0192007	0.0537693	0.0293277	BRCA2/PARP1/CDT1	3
BP	GO:0001836	release of cytochrome c from mitochondria	2/72	56/18800	0.0194963	0.0543472	0.0296428	IGF1/AKT1	2
BP	GO:0010676	positive regulation of cellular carbohydrate metabolic process	2/72	56/18800	0.0194963	0.0543472	0.0296428	IGF1/AKT1	2
BP	GO:0034205	amyloid-beta formation	2/72	56/18800	0.0194963	0.0543472	0.0296428	IGF1/TNF	2
BP	GO:0070918	primary sncRNA processing	2/72	56/18800	0.0194963	0.0543472	0.0296428	IL6/TNF	2
BP	GO:0031348	negative regulation of defense response	4/72	268/18800	0.0195002	0.0543472	0.0296428	IGF1/C1QBP/CDH5/CNR2	4
BP	GO:0010976	positive regulation of neuron projection development	3/72	150/18800	0.0198876	0.0553741	0.030203	EZH2/IGF1R/FLNA	3
BP	GO:0051962	positive regulation of nervous system development	4/72	270/18800	0.0199788	0.0555221	0.0302837	CXCL12/FN1/IL6/TNF	4
BP	GO:0110053	regulation of actin filament organization	4/72	270/18800	0.0199788	0.0555221	0.0302837	SFRP1/CXCL12/STMN1/FLNA	4
BP	GO:0007566	embryo implantation	2/72	57/18800	0.0201558	0.0559075	0.0304939	PTGS2/C1QBP	2
BP	GO:0042306	regulation of protein import into nucleus	2/72	57/18800	0.0201558	0.0559075	0.0304939	PTGS2/FLNA	2
BP	GO:0008360	regulation of cell shape	3/72	151/18800	0.0202361	0.056077	0.0305863	CCL2/FN1/KDR	3
BP	GO:0070507	regulation of microtubule cytoskeleton organization	3/72	152/18800	0.020588	0.056944	0.0310592	STMN1/CDH5/OCLN	3
BP	GO:1905039	carboxylic acid transmembrane transport	3/72	152/18800	0.020588	0.056944	0.0310592	SLC2A1/AKT1/TNF	3
BP	GO:0043270	positive regulation of ion transport	4/72	273/18800	0.0207103	0.0572187	0.0312091	CXCL12/CCL2/AKT1/FLNA	4
BP	GO:0006289	nucleotide-excision repair	2/72	58/18800	0.0208246	0.0572187	0.0312091	BRIP1/BRCA2	2
BP	GO:0019369	arachidonic acid metabolic process	2/72	58/18800	0.0208246	0.0572187	0.0312091	PTGS2/CYP1A1	2
BP	GO:0022029	telencephalon cell migration	2/72	58/18800	0.0208246	0.0572187	0.0312091	CXCL12/NRG1	2
BP	GO:0048010	vascular endothelial growth factor receptor signaling pathway	2/72	58/18800	0.0208246	0.0572187	0.0312091	FLT1/KDR	2
BP	GO:0090303	positive regulation of wound healing	2/72	58/18800	0.0208246	0.0572187	0.0312091	CLDN4/OCLN	2
BP	GO:1900024	regulation of substrate adhesion-dependent cell spreading	2/72	58/18800	0.0208246	0.0572187	0.0312091	C1QBP/FLNA	2
BP	GO:1903825	organic acid transmembrane transport	3/72	153/18800	0.0209433	0.0574906	0.0313574	SLC2A1/AKT1/TNF	3
BP	GO:0019748	secondary metabolic process	2/72	59/18800	0.0215026	0.0586399	0.0319842	CYP1A1/ZEB2	2
BP	GO:0031102	neuron projection regeneration	2/72	59/18800	0.0215026	0.0586399	0.0319842	IGF1R/FLNA	2
BP	GO:0045599	negative regulation of fat cell differentiation	2/72	59/18800	0.0215026	0.0586399	0.0319842	IL6/TNF	2
BP	GO:0046686	response to cadmium ion	2/72	59/18800	0.0215026	0.0586399	0.0319842	AKT1/FOS	2
BP	GO:0050891	multicellular organismal water homeostasis	2/72	59/18800	0.0215026	0.0586399	0.0319842	STMN1/CLDN4	2
BP	GO:0051353	positive regulation of oxidoreductase activity	2/72	59/18800	0.0215026	0.0586399	0.0319842	AKT1/TNF	2
BP	GO:1902893	regulation of miRNA transcription	2/72	59/18800	0.0215026	0.0586399	0.0319842	FOS/TNF	2
BP	GO:0051258	protein polymerization	4/72	277/18800	0.0217112	0.0591533	0.0322643	STMN1/UBE2C/CDH5/OCLN	4
BP	GO:0016032	viral process	5/72	418/18800	0.0220082	0.0599067	0.0326752	CCL2/TOP2A/LEF1/CFL1/TNF	5
BP	GO:0016447	somatic recombination of immunoglobulin gene segments	2/72	60/18800	0.0221898	0.0601177	0.0327903	NSD2/EXO1	2
BP	GO:0043506	regulation of JUN kinase activity	2/72	60/18800	0.0221898	0.0601177	0.0327903	SFRP1/TNF	2
BP	GO:0046824	positive regulation of nucleocytoplasmic transport	2/72	60/18800	0.0221898	0.0601177	0.0327903	PTGS2/FLNA	2
BP	GO:0061614	miRNA transcription	2/72	60/18800	0.0221898	0.0601177	0.0327903	FOS/TNF	2
BP	GO:1903078	positive regulation of protein localization to plasma membrane	2/72	60/18800	0.0221898	0.0601177	0.0327903	AKT1/TNF	2
BP	GO:0050808	synapse organization	5/72	419/18800	0.0222093	0.0601177	0.0327903	IGF1R/NRG1/CFL1/FLNA/TNF	5
BP	GO:1902107	positive regulation of leukocyte differentiation	3/72	157/18800	0.0223981	0.0604603	0.0329772	LEF1/FOS/TNF	3
BP	GO:1903364	positive regulation of cellular protein catabolic process	3/72	157/18800	0.0223981	0.0604603	0.0329772	AURKA/EGF/AKT1	3
BP	GO:1903708	positive regulation of hemopoiesis	3/72	157/18800	0.0223981	0.0604603	0.0329772	LEF1/FOS/TNF	3
BP	GO:0051146	striated muscle cell differentiation	4/72	281/18800	0.0227413	0.06133	0.0334515	IGF1/EZH2/AKT1/NRG1	4
BP	GO:0051017	actin filament bundle assembly	3/72	158/18800	0.0227702	0.0613513	0.0334631	SFRP1/STMN1/FLNA	3
BP	GO:0021885	forebrain cell migration	2/72	61/18800	0.0228859	0.0614927	0.0335403	CXCL12/NRG1	2
BP	GO:1904356	regulation of telomere maintenance via telomere lengthening	2/72	61/18800	0.0228859	0.0614927	0.0335403	PARP1/CCT5	2
BP	GO:1904589	regulation of protein import	2/72	61/18800	0.0228859	0.0614927	0.0335403	PTGS2/FLNA	2
BP	GO:0006606	protein import into nucleus	3/72	159/18800	0.0231457	0.0621336	0.0338898	PTGS2/AKT1/FLNA	3
BP	GO:0072659	protein localization to plasma membrane	4/72	283/18800	0.0232674	0.0624028	0.0340367	AKT1/AR/FLNA/TNF	4
BP	GO:0002712	regulation of B cell mediated immunity	2/72	62/18800	0.023591	0.0629814	0.0343522	NSD2/TNF	2
BP	GO:0002889	regulation of immunoglobulin mediated immune response	2/72	62/18800	0.023591	0.0629814	0.0343522	NSD2/TNF	2
BP	GO:0032731	positive regulation of interleukin-1 beta production	2/72	62/18800	0.023591	0.0629814	0.0343522	IL6/TNF	2
BP	GO:0032757	positive regulation of interleukin-8 production	2/72	62/18800	0.023591	0.0629814	0.0343522	IL6/TNF	2
BP	GO:0046579	positive regulation of Ras protein signal transduction	2/72	62/18800	0.023591	0.0629814	0.0343522	IGF1/NRG1	2
BP	GO:0052548	regulation of endopeptidase activity	5/72	426/18800	0.0236509	0.0630835	0.034408	PTGS2/BIRC5/AKT1/CST6/TNF	5
BP	GO:0002366	leukocyte activation involved in immune response	4/72	285/18800	0.0238009	0.0634256	0.0345945	NSD2/IL6/LEF1/EXO1	4
BP	GO:0050806	positive regulation of synaptic transmission	3/72	161/18800	0.0239069	0.0636499	0.0347169	PTGS2/CCL2/TNF	3
BP	GO:0061572	actin filament bundle organization	3/72	162/18800	0.0242925	0.0645333	0.0351987	SFRP1/STMN1/FLNA	3
BP	GO:0051893	regulation of focal adhesion assembly	2/72	63/18800	0.024305	0.0645333	0.0351987	SFRP1/KDR	2
BP	GO:0090109	regulation of cell-substrate junction assembly	2/72	63/18800	0.024305	0.0645333	0.0351987	SFRP1/KDR	2
BP	GO:0044262	cellular carbohydrate metabolic process	4/72	287/18800	0.0243418	0.0645722	0.0352199	IGF1/ACACB/LEPR/AKT1	4
BP	GO:0051170	import into nucleus	3/72	163/18800	0.0246815	0.0654139	0.035679	PTGS2/AKT1/FLNA	3
BP	GO:0072594	establishment of protein localization to organelle	5/72	431/18800	0.024717	0.0654485	0.0356979	PTGS2/BRCA2/AKT1/CCT5/FLNA	5
BP	GO:0002263	cell activation involved in immune response	4/72	289/18800	0.0248902	0.0658473	0.0359154	NSD2/IL6/LEF1/EXO1	4
BP	GO:0001885	endothelial cell development	2/72	64/18800	0.0250278	0.0659126	0.0359511	CDH5/TNF	2
BP	GO:0014015	positive regulation of gliogenesis	2/72	64/18800	0.0250278	0.0659126	0.0359511	IL6/TNF	2
BP	GO:0032507	maintenance of protein location in cell	2/72	64/18800	0.0250278	0.0659126	0.0359511	BARD1/AKT1	2
BP	GO:0050918	positive chemotaxis	2/72	64/18800	0.0250278	0.0659126	0.0359511	CXCL12/KDR	2
BP	GO:2000781	positive regulation of double-strand break repair	2/72	64/18800	0.0250278	0.0659126	0.0359511	FOXM1/PARP1	2
BP	GO:0001764	neuron migration	3/72	164/18800	0.0250739	0.065915	0.0359524	FGFR1/CXCL12/NRG1	3
BP	GO:0046661	male sex differentiation	3/72	164/18800	0.0250739	0.065915	0.0359524	SFRP1/BRIP1/AR	3
BP	GO:0051100	negative regulation of binding	3/72	165/18800	0.0254697	0.066835	0.0364541	AURKA/LEF1/AKT1	3
BP	GO:0051494	negative regulation of cytoskeleton organization	3/72	165/18800	0.0254697	0.066835	0.0364541	BRCA1/STMN1/CDH5	3
BP	GO:0001756	somitogenesis	2/72	65/18800	0.0257594	0.0673529	0.0367366	SFRP1/LEF1	2
BP	GO:0042093	T-helper cell differentiation	2/72	65/18800	0.0257594	0.0673529	0.0367366	IL6/LEF1	2
BP	GO:0045143	homologous chromosome segregation	2/72	65/18800	0.0257594	0.0673529	0.0367366	CCNE1/BRIP1	2
BP	GO:2000272	negative regulation of signaling receptor activity	2/72	65/18800	0.0257594	0.0673529	0.0367366	ESR2/TNF	2
BP	GO:0051222	positive regulation of protein transport	4/72	293/18800	0.0260093	0.0679455	0.0370598	IGF1/PTGS2/FLNA/TNF	4
BP	GO:0002700	regulation of production of molecular mediator of immune response	3/72	167/18800	0.0262713	0.0683825	0.0372982	NSD2/IL6/TNF	3
BP	GO:0003205	cardiac chamber development	3/72	167/18800	0.0262713	0.0683825	0.0372982	NSD2/IGF1R/NRG1	3
BP	GO:0016573	histone acetylation	3/72	167/18800	0.0262713	0.0683825	0.0372982	BRCA1/LEF1/BRCA2	3
BP	GO:0034250	positive regulation of cellular amide metabolic process	3/72	167/18800	0.0262713	0.0683825	0.0372982	C1QBP/IL6/TNF	3
BP	GO:0071375	cellular response to peptide hormone stimulus	4/72	294/18800	0.0262937	0.0683825	0.0372982	BRIP1/IGF1R/AKT1/PARP1	4
BP	GO:0010517	regulation of phospholipase activity	2/72	66/18800	0.0264996	0.0686729	0.0374566	FGFR1/FLT1	2
BP	GO:0015909	long-chain fatty acid transport	2/72	66/18800	0.0264996	0.0686729	0.0374566	SLC2A1/AKT1	2
BP	GO:0030104	water homeostasis	2/72	66/18800	0.0264996	0.0686729	0.0374566	STMN1/CLDN4	2
BP	GO:0050435	amyloid-beta metabolic process	2/72	66/18800	0.0264996	0.0686729	0.0374566	IGF1/TNF	2
BP	GO:0045936	negative regulation of phosphate metabolic process	5/72	440/18800	0.0267135	0.0691658	0.0377255	SFRP1/AKT1/PARP1/OCLN/TNF	5
BP	GO:0010563	negative regulation of phosphorus metabolic process	5/72	441/18800	0.0269415	0.0696944	0.0380137	SFRP1/AKT1/PARP1/OCLN/TNF	5
BP	GO:0002294	CD4-positive, alpha-beta T cell differentiation involved in immune response	2/72	67/18800	0.0272483	0.0701152	0.0382433	IL6/LEF1	2
BP	GO:0007187	G protein-coupled receptor signaling pathway, coupled to cyclic nucleotide second messenger	2/72	67/18800	0.0272483	0.0701152	0.0382433	CCL2/CNR2	2
BP	GO:0033692	cellular polysaccharide biosynthetic process	2/72	67/18800	0.0272483	0.0701152	0.0382433	IGF1/AKT1	2
BP	GO:0051851	modulation by host of symbiont process	2/72	67/18800	0.0272483	0.0701152	0.0382433	LEF1/CFL1	2
BP	GO:0072678	T cell migration	2/72	67/18800	0.0272483	0.0701152	0.0382433	CXCL12/CCL2	2
BP	GO:1904377	positive regulation of protein localization to cell periphery	2/72	67/18800	0.0272483	0.0701152	0.0382433	AKT1/TNF	2
BP	GO:0002287	alpha-beta T cell activation involved in immune response	2/72	68/18800	0.0280056	0.0716217	0.0390649	IL6/LEF1	2
BP	GO:0002293	alpha-beta T cell differentiation involved in immune response	2/72	68/18800	0.0280056	0.0716217	0.0390649	IL6/LEF1	2
BP	GO:0010611	regulation of cardiac muscle hypertrophy	2/72	68/18800	0.0280056	0.0716217	0.0390649	IGF1/PARP1	2
BP	GO:0042987	amyloid precursor protein catabolic process	2/72	68/18800	0.0280056	0.0716217	0.0390649	IGF1/TNF	2
BP	GO:0051148	negative regulation of muscle cell differentiation	2/72	68/18800	0.0280056	0.0716217	0.0390649	EZH2/DNMT1	2
BP	GO:0060193	positive regulation of lipase activity	2/72	68/18800	0.0280056	0.0716217	0.0390649	FGFR1/FLT1	2
BP	GO:0150116	regulation of cell-substrate junction organization	2/72	68/18800	0.0280056	0.0716217	0.0390649	SFRP1/KDR	2
BP	GO:0031647	regulation of protein stability	4/72	300/18800	0.02804	0.0716468	0.0390786	IGF1/AURKA/CCT5/FLNA	4
BP	GO:0010876	lipid localization	5/72	446/18800	0.0281004	0.0717383	0.0391286	ACACB/SLC2A1/IL6/AKT1/TNF	5
BP	GO:1905475	regulation of protein localization to membrane	3/72	172/18800	0.0283344	0.0722093	0.0393855	AKT1/AR/TNF	3
BP	GO:1990138	neuron projection extension	3/72	172/18800	0.0283344	0.0722093	0.0393855	AURKA/CXCL12/FN1	3
BP	GO:0002822	regulation of adaptive immune response based on somatic recombination of immune receptors built from immunoglobulin superfamily domains	3/72	173/18800	0.0287571	0.0731312	0.0398883	NSD2/IL6/TNF	3
BP	GO:0018393	internal peptidyl-lysine acetylation	3/72	173/18800	0.0287571	0.0731312	0.0398883	BRCA1/LEF1/BRCA2	3
BP	GO:0016445	somatic diversification of immunoglobulins	2/72	69/18800	0.0287713	0.0731312	0.0398883	NSD2/EXO1	2
BP	GO:0019932	second-messenger-mediated signaling	4/72	303/18800	0.0289385	0.0734923	0.0400853	IGF1/KDR/NRG1/TNF	4
BP	GO:0007015	actin filament organization	5/72	450/18800	0.0290501	0.0737114	0.0402048	SFRP1/CXCL12/STMN1/CFL1/FLNA	5
BP	GO:0010569	regulation of double-strand break repair via homologous recombination	2/72	70/18800	0.0295453	0.0744909	0.0406299	RAD51/PARP1	2
BP	GO:0032722	positive regulation of chemokine production	2/72	70/18800	0.0295453	0.0744909	0.0406299	IL6/TNF	2
BP	GO:0032890	regulation of organic acid transport	2/72	70/18800	0.0295453	0.0744909	0.0406299	AKT1/TNF	2
BP	GO:0042698	ovulation cycle	2/72	70/18800	0.0295453	0.0744909	0.0406299	PGR/IGF1R	2
BP	GO:0045911	positive regulation of DNA recombination	2/72	70/18800	0.0295453	0.0744909	0.0406299	NSD2/PARP1	2
BP	GO:0051057	positive regulation of small GTPase mediated signal transduction	2/72	70/18800	0.0295453	0.0744909	0.0406299	IGF1/NRG1	2
BP	GO:0002706	regulation of lymphocyte mediated immunity	3/72	175/18800	0.0296125	0.0744909	0.0406299	NSD2/IL6/TNF	3
BP	GO:0006475	internal protein amino acid acetylation	3/72	175/18800	0.0296125	0.0744909	0.0406299	BRCA1/LEF1/BRCA2	3
BP	GO:0006694	steroid biosynthetic process	3/72	175/18800	0.0296125	0.0744909	0.0406299	IGF1R/CYP1A1/TNF	3
BP	GO:0007254	JNK cascade	3/72	175/18800	0.0296125	0.0744909	0.0406299	SFRP1/IGF1R/TNF	3
BP	GO:0031056	regulation of histone modification	3/72	176/18800	0.0300453	0.0755144	0.0411882	BRCA1/DNMT3B/DNMT1	3
BP	GO:0014743	regulation of muscle hypertrophy	2/72	71/18800	0.0303277	0.0760277	0.0414681	IGF1/PARP1	2
BP	GO:0050766	positive regulation of phagocytosis	2/72	71/18800	0.0303277	0.0760277	0.0414681	CCL2/TNF	2
BP	GO:0050805	negative regulation of synaptic transmission	2/72	71/18800	0.0303277	0.0760277	0.0414681	PTGS2/CNR2	2
BP	GO:0006913	nucleocytoplasmic transport	4/72	308/18800	0.0304741	0.0761514	0.0415356	PTGS2/BARD1/AKT1/FLNA	4
BP	GO:0051169	nuclear transport	4/72	308/18800	0.0304741	0.0761514	0.0415356	PTGS2/BARD1/AKT1/FLNA	4
BP	GO:0050954	sensory perception of mechanical stimulus	3/72	177/18800	0.0304814	0.0761514	0.0415356	BIRC5/CXCL12/TNF	3
BP	GO:0090276	regulation of peptide hormone secretion	3/72	177/18800	0.0304814	0.0761514	0.0415356	SFRP1/IL6/TNF	3
BP	GO:0002443	leukocyte mediated immunity	5/72	457/18800	0.0307608	0.0767837	0.0418805	C1QBP/NSD2/IL6/EXO1/TNF	5
BP	GO:0030330	DNA damage response, signal transduction by p53 class mediator	2/72	72/18800	0.0311182	0.0775432	0.0422947	FOXM1/BRCA2	2
BP	GO:0050810	regulation of steroid biosynthetic process	2/72	72/18800	0.0311182	0.0775432	0.0422947	IGF1R/TNF	2
BP	GO:0030073	insulin secretion	3/72	179/18800	0.0313637	0.0779552	0.0425195	SFRP1/IL6/TNF	3
BP	GO:0030324	lung development	3/72	179/18800	0.0313637	0.0779552	0.0425195	PGR/KDR/TNF	3
BP	GO:0043409	negative regulation of MAPK cascade	3/72	179/18800	0.0313637	0.0779552	0.0425195	SFRP1/FOXM1/IGF1R	3
BP	GO:0002440	production of molecular mediator of immune response	4/72	312/18800	0.0317368	0.0788154	0.0429886	NSD2/IL6/EXO1/TNF	4
BP	GO:0002791	regulation of peptide secretion	3/72	180/18800	0.0318099	0.0789268	0.0430494	SFRP1/IL6/TNF	3
BP	GO:0002381	immunoglobulin production involved in immunoglobulin-mediated immune response	2/72	73/18800	0.0319169	0.0789268	0.0430494	NSD2/EXO1	2
BP	GO:0032732	positive regulation of interleukin-1 production	2/72	73/18800	0.0319169	0.0789268	0.0430494	IL6/TNF	2
BP	GO:0051145	smooth muscle cell differentiation	2/72	73/18800	0.0319169	0.0789268	0.0430494	DNMT1/ZEB1	2
BP	GO:2000573	positive regulation of DNA biosynthetic process	2/72	73/18800	0.0319169	0.0789268	0.0430494	CCT5/TNF	2
BP	GO:0010721	negative regulation of cell development	3/72	181/18800	0.0322594	0.0796148	0.0434247	IGF1/IL6/TNF	3
BP	GO:0045619	regulation of lymphocyte differentiation	3/72	181/18800	0.0322594	0.0796148	0.0434247	SFRP1/LEF1/ZEB1	3
BP	GO:0007389	pattern specification process	5/72	463/18800	0.032277	0.0796148	0.0434247	AURKA/SFRP1/LEF1/ZEB1/AR	5
BP	GO:0050728	negative regulation of inflammatory response	3/72	182/18800	0.0327123	0.0805804	0.0439513	IGF1/CDH5/CNR2	3
BP	GO:0060420	regulation of heart growth	2/72	74/18800	0.0327237	0.0805804	0.0439513	IGF1/ACACB	2
BP	GO:0046394	carboxylic acid biosynthetic process	4/72	316/18800	0.0330301	0.0812663	0.0443254	BRCA1/PTGS2/ACACB/CYP1A1	4
BP	GO:0008217	regulation of blood pressure	3/72	183/18800	0.0331685	0.0814008	0.0443988	PTGS2/AR/TNF	3
BP	GO:0030323	respiratory tube development	3/72	183/18800	0.0331685	0.0814008	0.0443988	PGR/KDR/TNF	3
BP	GO:0090087	regulation of peptide transport	3/72	183/18800	0.0331685	0.0814008	0.0443988	SFRP1/IL6/TNF	3
BP	GO:0010822	positive regulation of mitochondrion organization	2/72	75/18800	0.0335384	0.0822396	0.0448564	AURKA/KDR	2
BP	GO:0018394	peptidyl-lysine acetylation	3/72	184/18800	0.033628	0.0823899	0.0449384	BRCA1/LEF1/BRCA2	3
BP	GO:0016053	organic acid biosynthetic process	4/72	318/18800	0.0336882	0.0824683	0.0449811	BRCA1/PTGS2/ACACB/CYP1A1	4
BP	GO:0002292	T cell differentiation involved in immune response	2/72	76/18800	0.0343611	0.0839746	0.0458027	IL6/LEF1	2
BP	GO:0006635	fatty acid beta-oxidation	2/72	76/18800	0.0343611	0.0839746	0.0458027	ACACB/AKT1	2
BP	GO:0015980	energy derivation by oxidation of organic compounds	4/72	321/18800	0.0346898	0.0847069	0.0462021	IGF1/LEPR/AKT1/TNF	4
BP	GO:0050772	positive regulation of axonogenesis	2/72	77/18800	0.0351916	0.0857888	0.0467922	CXCL12/FN1	2
BP	GO:0051149	positive regulation of muscle cell differentiation	2/72	77/18800	0.0351916	0.0857888	0.0467922	IGF1/NRG1	2
BP	GO:0008202	steroid metabolic process	4/72	323/18800	0.0353671	0.0861445	0.0469862	LEPR/IGF1R/CYP1A1/TNF	4
BP	GO:0002819	regulation of adaptive immune response	3/72	188/18800	0.0354993	0.0863224	0.0470832	NSD2/IL6/TNF	3
BP	GO:0098739	import across plasma membrane	3/72	188/18800	0.0354993	0.0863224	0.0470832	SLC2A1/AKT1/TNF	3
BP	GO:0007422	peripheral nervous system development	2/72	78/18800	0.0360299	0.087467	0.0477076	AKT1/NRG1	2
BP	GO:0090049	regulation of cell migration involved in sprouting angiogenesis	2/72	78/18800	0.0360299	0.087467	0.0477076	PTGS2/KDR	2
BP	GO:0007369	gastrulation	3/72	190/18800	0.0364548	0.088322	0.0481739	SFRP1/FN1/LEF1	3
BP	GO:0061136	regulation of proteasomal protein catabolic process	3/72	190/18800	0.0364548	0.088322	0.0481739	AURKA/CDK2/AKT1	3
BP	GO:0010770	positive regulation of cell morphogenesis involved in differentiation	2/72	79/18800	0.036876	0.088322	0.0481739	C1QBP/FLNA	2
BP	GO:0034637	cellular carbohydrate biosynthetic process	2/72	79/18800	0.036876	0.088322	0.0481739	IGF1/AKT1	2
BP	GO:0048708	astrocyte differentiation	2/72	79/18800	0.036876	0.088322	0.0481739	IL6/TNF	2
BP	GO:0050821	protein stabilization	3/72	191/18800	0.0369375	0.088322	0.0481739	IGF1/CCT5/FLNA	3
BP	GO:0010952	positive regulation of peptidase activity	3/72	192/18800	0.0374236	0.088322	0.0481739	FN1/CLDN4/TNF	3
BP	GO:0001542	ovulation from ovarian follicle	1/72	10/18800	0.0376534	0.088322	0.0481739	PGR	1
BP	GO:0002138	retinoic acid biosynthetic process	1/72	10/18800	0.0376534	0.088322	0.0481739	CYP1A1	1
BP	GO:0002676	regulation of chronic inflammatory response	1/72	10/18800	0.0376534	0.088322	0.0481739	TNF	1
BP	GO:0021936	regulation of cerebellar granule cell precursor proliferation	1/72	10/18800	0.0376534	0.088322	0.0481739	EGF	1
BP	GO:0032070	regulation of deoxyribonuclease activity	1/72	10/18800	0.0376534	0.088322	0.0481739	AKT1	1
BP	GO:0033197	response to vitamin E	1/72	10/18800	0.0376534	0.088322	0.0481739	IGF1R	1
BP	GO:0033327	Leydig cell differentiation	1/72	10/18800	0.0376534	0.088322	0.0481739	AR	1
BP	GO:0035747	natural killer cell chemotaxis	1/72	10/18800	0.0376534	0.088322	0.0481739	CCL2	1
BP	GO:0035768	endothelial cell chemotaxis to fibroblast growth factor	1/72	10/18800	0.0376534	0.088322	0.0481739	FGFR1	1
BP	GO:0038007	netrin-activated signaling pathway	1/72	10/18800	0.0376534	0.088322	0.0481739	TUBB3	1
BP	GO:0042368	vitamin D biosynthetic process	1/72	10/18800	0.0376534	0.088322	0.0481739	TNF	1
BP	GO:0048340	paraxial mesoderm morphogenesis	1/72	10/18800	0.0376534	0.088322	0.0481739	LEF1	1
BP	GO:0048563	post-embryonic animal organ morphogenesis	1/72	10/18800	0.0376534	0.088322	0.0481739	KDR	1
BP	GO:0051231	spindle elongation	1/72	10/18800	0.0376534	0.088322	0.0481739	PRC1	1
BP	GO:0060346	bone trabecula formation	1/72	10/18800	0.0376534	0.088322	0.0481739	SFRP1	1
BP	GO:0060742	epithelial cell differentiation involved in prostate gland development	1/72	10/18800	0.0376534	0.088322	0.0481739	AR	1
BP	GO:0060767	epithelial cell proliferation involved in prostate gland development	1/72	10/18800	0.0376534	0.088322	0.0481739	AR	1
BP	GO:0070091	glucagon secretion	1/72	10/18800	0.0376534	0.088322	0.0481739	IL6	1
BP	GO:0070092	regulation of glucagon secretion	1/72	10/18800	0.0376534	0.088322	0.0481739	IL6	1
BP	GO:0071389	cellular response to mineralocorticoid stimulus	1/72	10/18800	0.0376534	0.088322	0.0481739	IGF1R	1
BP	GO:0071838	cell proliferation in bone marrow	1/72	10/18800	0.0376534	0.088322	0.0481739	LEF1	1
BP	GO:0097050	type B pancreatic cell apoptotic process	1/72	10/18800	0.0376534	0.088322	0.0481739	IL6	1
BP	GO:0097267	omega-hydroxylase P450 pathway	1/72	10/18800	0.0376534	0.088322	0.0481739	CYP1A1	1
BP	GO:0098903	regulation of membrane repolarization during action potential	1/72	10/18800	0.0376534	0.088322	0.0481739	FLNA	1
BP	GO:0140719	constitutive heterochromatin assembly	1/72	10/18800	0.0376534	0.088322	0.0481739	EZH2	1
BP	GO:1901731	positive regulation of platelet aggregation	1/72	10/18800	0.0376534	0.088322	0.0481739	IL6	1
BP	GO:1902510	regulation of apoptotic DNA fragmentation	1/72	10/18800	0.0376534	0.088322	0.0481739	IL6	1
BP	GO:1902946	protein localization to early endosome	1/72	10/18800	0.0376534	0.088322	0.0481739	EGF	1
BP	GO:1904338	regulation of dopaminergic neuron differentiation	1/72	10/18800	0.0376534	0.088322	0.0481739	SFRP1	1
BP	GO:1904851	positive regulation of establishment of protein localization to telomere	1/72	10/18800	0.0376534	0.088322	0.0481739	CCT5	1
BP	GO:2000347	positive regulation of hepatocyte proliferation	1/72	10/18800	0.0376534	0.088322	0.0481739	TNF	1
BP	GO:2000425	regulation of apoptotic cell clearance	1/72	10/18800	0.0376534	0.088322	0.0481739	CCL2	1
BP	GO:2000510	positive regulation of dendritic cell chemotaxis	1/72	10/18800	0.0376534	0.088322	0.0481739	C1QBP	1
BP	GO:2000544	regulation of endothelial cell chemotaxis to fibroblast growth factor	1/72	10/18800	0.0376534	0.088322	0.0481739	FGFR1	1
BP	GO:2000659	regulation of interleukin-1-mediated signaling pathway	1/72	10/18800	0.0376534	0.088322	0.0481739	IL6	1
BP	GO:0032204	regulation of telomere maintenance	2/72	80/18800	0.0377296	0.0883588	0.048194	PARP1/CCT5	2
BP	GO:0097061	dendritic spine organization	2/72	80/18800	0.0377296	0.0883588	0.048194	IGF1R/CFL1	2
BP	GO:0043010	camera-type eye development	4/72	330/18800	0.0377982	0.0884484	0.0482429	FLT1/KDR/CYP1A1/ZEB1	4
BP	GO:0071897	DNA biosynthetic process	3/72	194/18800	0.0384055	0.0897975	0.0489787	CENPF/CCT5/TNF	3
BP	GO:0031016	pancreas development	2/72	81/18800	0.0385909	0.0900145	0.049097	IL6/AKT1	2
BP	GO:0032272	negative regulation of protein polymerization	2/72	81/18800	0.0385909	0.0900145	0.049097	STMN1/CDH5	2
BP	GO:0044773	mitotic DNA damage checkpoint signaling	2/72	81/18800	0.0385909	0.0900145	0.049097	BRCA1/CDK2	2
BP	GO:0008589	regulation of smoothened signaling pathway	2/72	82/18800	0.0394596	0.091894	0.0501222	SFRP1/RUNX2	2
BP	GO:0043367	CD4-positive, alpha-beta T cell differentiation	2/72	82/18800	0.0394596	0.091894	0.0501222	IL6/LEF1	2
BP	GO:1990778	protein localization to cell periphery	4/72	337/18800	0.0403238	0.0932248	0.050848	AKT1/AR/FLNA/TNF	4
BP	GO:0014032	neural crest cell development	2/72	83/18800	0.0403358	0.0932248	0.050848	FN1/NRG1	2
BP	GO:0048041	focal adhesion assembly	2/72	83/18800	0.0403358	0.0932248	0.050848	SFRP1/KDR	2
BP	GO:0048678	response to axon injury	2/72	83/18800	0.0403358	0.0932248	0.050848	IGF1R/FLNA	2
BP	GO:0060395	SMAD protein signal transduction	2/72	83/18800	0.0403358	0.0932248	0.050848	PARP1/FOS	2
BP	GO:1903828	negative regulation of protein localization	3/72	199/18800	0.0409177	0.0932248	0.050848	SFRP1/BARD1/CDT1	3
BP	GO:0051899	membrane depolarization	2/72	84/18800	0.0412193	0.0932248	0.050848	KDR/PARP1	2
BP	GO:0061053	somite development	2/72	84/18800	0.0412193	0.0932248	0.050848	SFRP1/LEF1	2
BP	GO:0010918	positive regulation of mitochondrial membrane potential	1/72	11/18800	0.0413409	0.0932248	0.050848	AKT1	1
BP	GO:0016102	diterpenoid biosynthetic process	1/72	11/18800	0.0413409	0.0932248	0.050848	CYP1A1	1
BP	GO:0031642	negative regulation of myelination	1/72	11/18800	0.0413409	0.0932248	0.050848	TNF	1
BP	GO:0033210	leptin-mediated signaling pathway	1/72	11/18800	0.0413409	0.0932248	0.050848	LEPR	1
BP	GO:0034350	regulation of glial cell apoptotic process	1/72	11/18800	0.0413409	0.0932248	0.050848	CCL2	1
BP	GO:0035404	histone-serine phosphorylation	1/72	11/18800	0.0413409	0.0932248	0.050848	AURKA	1
BP	GO:0035766	cell chemotaxis to fibroblast growth factor	1/72	11/18800	0.0413409	0.0932248	0.050848	FGFR1	1
BP	GO:0039530	MDA-5 signaling pathway	1/72	11/18800	0.0413409	0.0932248	0.050848	C1QBP	1
BP	GO:0039532	negative regulation of viral-induced cytoplasmic pattern recognition receptor signaling pathway	1/72	11/18800	0.0413409	0.0932248	0.050848	C1QBP	1
BP	GO:0042487	regulation of odontogenesis of dentin-containing tooth	1/72	11/18800	0.0413409	0.0932248	0.050848	RUNX2	1
BP	GO:0046643	regulation of gamma-delta T cell activation	1/72	11/18800	0.0413409	0.0932248	0.050848	LEF1	1
BP	GO:0051574	positive regulation of histone H3-K9 methylation	1/72	11/18800	0.0413409	0.0932248	0.050848	BRCA1	1
BP	GO:0060601	lateral sprouting from an epithelium	1/72	11/18800	0.0413409	0.0932248	0.050848	AR	1
BP	GO:0070203	regulation of establishment of protein localization to telomere	1/72	11/18800	0.0413409	0.0932248	0.050848	CCT5	1
BP	GO:0071803	positive regulation of podosome assembly	1/72	11/18800	0.0413409	0.0932248	0.050848	TNF	1
BP	GO:0090179	planar cell polarity pathway involved in neural tube closure	1/72	11/18800	0.0413409	0.0932248	0.050848	SFRP1	1
BP	GO:0097048	dendritic cell apoptotic process	1/72	11/18800	0.0413409	0.0932248	0.050848	CXCL12	1
BP	GO:0099624	atrial cardiac muscle cell membrane repolarization	1/72	11/18800	0.0413409	0.0932248	0.050848	FLNA	1
BP	GO:0106049	regulation of cellular response to osmotic stress	1/72	11/18800	0.0413409	0.0932248	0.050848	PTGS2	1
BP	GO:1900222	negative regulation of amyloid-beta clearance	1/72	11/18800	0.0413409	0.0932248	0.050848	TNF	1
BP	GO:1901856	negative regulation of cellular respiration	1/72	11/18800	0.0413409	0.0932248	0.050848	TNF	1
BP	GO:1902065	response to L-glutamate	1/72	11/18800	0.0413409	0.0932248	0.050848	IGF1R	1
BP	GO:1903799	negative regulation of production of miRNAs involved in gene silencing by miRNA	1/72	11/18800	0.0413409	0.0932248	0.050848	TNF	1
BP	GO:1904668	positive regulation of ubiquitin protein ligase activity	1/72	11/18800	0.0413409	0.0932248	0.050848	UBE2C	1
BP	GO:1904847	regulation of cell chemotaxis to fibroblast growth factor	1/72	11/18800	0.0413409	0.0932248	0.050848	FGFR1	1
BP	GO:1904869	regulation of protein localization to Cajal body	1/72	11/18800	0.0413409	0.0932248	0.050848	CCT5	1
BP	GO:1904871	positive regulation of protein localization to Cajal body	1/72	11/18800	0.0413409	0.0932248	0.050848	CCT5	1
BP	GO:1905050	positive regulation of metallopeptidase activity	1/72	11/18800	0.0413409	0.0932248	0.050848	CLDN4	1
BP	GO:1905668	positive regulation of protein localization to endosome	1/72	11/18800	0.0413409	0.0932248	0.050848	EGF	1
BP	GO:2000508	regulation of dendritic cell chemotaxis	1/72	11/18800	0.0413409	0.0932248	0.050848	C1QBP	1
BP	GO:2000615	regulation of histone H3-K9 acetylation	1/72	11/18800	0.0413409	0.0932248	0.050848	BRCA1	1
BP	GO:2000668	regulation of dendritic cell apoptotic process	1/72	11/18800	0.0413409	0.0932248	0.050848	CXCL12	1
BP	GO:2001223	negative regulation of neuron migration	1/72	11/18800	0.0413409	0.0932248	0.050848	NRG1	1
BP	GO:0050864	regulation of B cell activation	3/72	200/18800	0.04143	0.0933534	0.0509182	SFRP1/NSD2/IL6	3
BP	GO:0032271	regulation of protein polymerization	3/72	201/18800	0.0419455	0.0943693	0.0514723	STMN1/CDH5/OCLN	3
BP	GO:1901888	regulation of cell junction assembly	3/72	201/18800	0.0419455	0.0943693	0.0514723	SFRP1/KDR/TNF	3
BP	GO:0010507	negative regulation of autophagy	2/72	85/18800	0.0421102	0.0945211	0.0515551	LEPR/AKT1	2
BP	GO:0044774	mitotic DNA integrity checkpoint signaling	2/72	85/18800	0.0421102	0.0945211	0.0515551	BRCA1/CDK2	2
BP	GO:0098586	cellular response to virus	2/72	85/18800	0.0421102	0.0945211	0.0515551	C1QBP/IL6	2
BP	GO:1900542	regulation of purine nucleotide metabolic process	2/72	86/18800	0.0430083	0.0964628	0.0526142	IGF1/PARP1	2
BP	GO:0001892	embryonic placenta development	2/72	87/18800	0.0439135	0.0975873	0.0532275	LEF1/AKT1	2
BP	GO:0035023	regulation of Rho protein signal transduction	2/72	87/18800	0.0439135	0.0975873	0.0532275	STMN1/STARD8	2
BP	GO:0045069	regulation of viral genome replication	2/72	87/18800	0.0439135	0.0975873	0.0532275	TOP2A/TNF	2
BP	GO:0032869	cellular response to insulin stimulus	3/72	205/18800	0.0440399	0.0975873	0.0532275	IGF1R/AKT1/PARP1	3
BP	GO:0006140	regulation of nucleotide metabolic process	2/72	88/18800	0.0448258	0.0975873	0.0532275	IGF1/PARP1	2
BP	GO:0014031	mesenchymal cell development	2/72	88/18800	0.0448258	0.0975873	0.0532275	FN1/NRG1	2
BP	GO:0034644	cellular response to UV	2/72	88/18800	0.0448258	0.0975873	0.0532275	PTGS2/PARP1	2
BP	GO:0048864	stem cell development	2/72	88/18800	0.0448258	0.0975873	0.0532275	FN1/NRG1	2
BP	GO:0000012	single strand break repair	1/72	12/18800	0.0450146	0.0975873	0.0532275	PARP1	1
BP	GO:0002863	positive regulation of inflammatory response to antigenic stimulus	1/72	12/18800	0.0450146	0.0975873	0.0532275	TNF	1
BP	GO:0009950	dorsal/ventral axis specification	1/72	12/18800	0.0450146	0.0975873	0.0532275	SFRP1	1
BP	GO:0010459	negative regulation of heart rate	1/72	12/18800	0.0450146	0.0975873	0.0532275	TNF	1
BP	GO:0010826	negative regulation of centrosome duplication	1/72	12/18800	0.0450146	0.0975873	0.0532275	BRCA1	1
BP	GO:0010992	ubiquitin recycling	1/72	12/18800	0.0450146	0.0975873	0.0532275	UBE2C	1
BP	GO:0021781	glial cell fate commitment	1/72	12/18800	0.0450146	0.0975873	0.0532275	NRG1	1
BP	GO:0030656	regulation of vitamin metabolic process	1/72	12/18800	0.0450146	0.0975873	0.0532275	TNF	1
BP	GO:0032782	bile acid secretion	1/72	12/18800	0.0450146	0.0975873	0.0532275	TNF	1
BP	GO:0032966	negative regulation of collagen biosynthetic process	1/72	12/18800	0.0450146	0.0975873	0.0532275	IL6	1
BP	GO:0033690	positive regulation of osteoblast proliferation	1/72	12/18800	0.0450146	0.0975873	0.0532275	IGF1R	1
BP	GO:0035112	genitalia morphogenesis	1/72	12/18800	0.0450146	0.0975873	0.0532275	AR	1
BP	GO:0045602	negative regulation of endothelial cell differentiation	1/72	12/18800	0.0450146	0.0975873	0.0532275	ZEB1	1
BP	GO:0046606	negative regulation of centrosome cycle	1/72	12/18800	0.0450146	0.0975873	0.0532275	BRCA1	1
BP	GO:0051001	negative regulation of nitric-oxide synthase activity	1/72	12/18800	0.0450146	0.0975873	0.0532275	CNR2	1
BP	GO:0051255	spindle midzone assembly	1/72	12/18800	0.0450146	0.0975873	0.0532275	PRC1	1
BP	GO:0051798	positive regulation of hair follicle development	1/72	12/18800	0.0450146	0.0975873	0.0532275	TNF	1
BP	GO:0060019	radial glial cell differentiation	1/72	12/18800	0.0450146	0.0975873	0.0532275	LEF1	1
BP	GO:0060442	branching involved in prostate gland morphogenesis	1/72	12/18800	0.0450146	0.0975873	0.0532275	SFRP1	1
BP	GO:0060736	prostate gland growth	1/72	12/18800	0.0450146	0.0975873	0.0532275	AR	1
BP	GO:0061469	regulation of type B pancreatic cell proliferation	1/72	12/18800	0.0450146	0.0975873	0.0532275	SFRP1	1
BP	GO:0070202	regulation of establishment of protein localization to chromosome	1/72	12/18800	0.0450146	0.0975873	0.0532275	CCT5	1
BP	GO:0070213	protein auto-ADP-ribosylation	1/72	12/18800	0.0450146	0.0975873	0.0532275	PARP1	1
BP	GO:0070493	thrombin-activated receptor signaling pathway	1/72	12/18800	0.0450146	0.0975873	0.0532275	STMN1	1
BP	GO:0071635	negative regulation of transforming growth factor beta production	1/72	12/18800	0.0450146	0.0975873	0.0532275	FN1	1
BP	GO:0072711	cellular response to hydroxyurea	1/72	12/18800	0.0450146	0.0975873	0.0532275	RAD51	1
BP	GO:0090178	regulation of establishment of planar polarity involved in neural tube closure	1/72	12/18800	0.0450146	0.0975873	0.0532275	SFRP1	1
BP	GO:0090309	positive regulation of DNA methylation-dependent heterochromatin assembly	1/72	12/18800	0.0450146	0.0975873	0.0532275	DNMT1	1
BP	GO:0090677	reversible differentiation	1/72	12/18800	0.0450146	0.0975873	0.0532275	DNMT1	1
BP	GO:0140052	cellular response to oxidised low-density lipoprotein particle stimulus	1/72	12/18800	0.0450146	0.0975873	0.0532275	AKT1	1
BP	GO:1903405	protein localization to nuclear body	1/72	12/18800	0.0450146	0.0975873	0.0532275	CCT5	1
BP	GO:1903624	regulation of DNA catabolic process	1/72	12/18800	0.0450146	0.0975873	0.0532275	IL6	1
BP	GO:1903800	positive regulation of production of miRNAs involved in gene silencing by miRNA	1/72	12/18800	0.0450146	0.0975873	0.0532275	IL6	1
BP	GO:1904816	positive regulation of protein localization to chromosome, telomeric region	1/72	12/18800	0.0450146	0.0975873	0.0532275	CCT5	1
BP	GO:1904867	protein localization to Cajal body	1/72	12/18800	0.0450146	0.0975873	0.0532275	CCT5	1
BP	GO:1905666	regulation of protein localization to endosome	1/72	12/18800	0.0450146	0.0975873	0.0532275	EGF	1
BP	GO:2001214	positive regulation of vasculogenesis	1/72	12/18800	0.0450146	0.0975873	0.0532275	KDR	1
BP	GO:0009306	protein secretion	4/72	350/18800	0.0452652	0.0980577	0.0534841	IGF1/SFRP1/IL6/TNF	4
BP	GO:0035592	establishment of protein localization to extracellular region	4/72	351/18800	0.0456588	0.0986582	0.0538116	IGF1/SFRP1/IL6/TNF	4
BP	GO:0001776	leukocyte homeostasis	2/72	89/18800	0.0457452	0.0986582	0.0538116	IL6/AKT1	2
BP	GO:0051591	response to cAMP	2/72	89/18800	0.0457452	0.0986582	0.0538116	SLC5A5/FOS	2
BP	GO:0051781	positive regulation of cell division	2/72	89/18800	0.0457452	0.0986582	0.0538116	IGF1R/FGF3	2
BP	GO:0070098	chemokine-mediated signaling pathway	2/72	89/18800	0.0457452	0.0986582	0.0538116	CXCL12/CCL2	2
BP	GO:0106027	neuron projection organization	2/72	89/18800	0.0457452	0.0986582	0.0538116	IGF1R/CFL1	2
BP	GO:0032956	regulation of actin cytoskeleton organization	4/72	352/18800	0.0460543	0.0992515	0.0541352	SFRP1/CXCL12/STMN1/FLNA	4
BP	GO:1901215	negative regulation of neuron death	3/72	209/18800	0.046186	0.0994618	0.0542499	TOX3/CCL2/AKT1	3
BP	GO:0002697	regulation of immune effector process	4/72	353/18800	0.0464518	0.0999604	0.0545219	C1QBP/NSD2/IL6/TNF	4
CC	GO:0098687	chromosomal region	12/75	366/19594	1.36794e-08	2.53069e-06	1.78552e-06	RAD51/BIRC5/EZH2/CENPF/DNMT3A/CDK2/DNMT1/TOP2A/BRCA2/PARP1/CDT1/H2AX	12
CC	GO:0000793	condensed chromosome	10/75	255/19594	4.6104e-08	4.26462e-06	3.00889e-06	BRCA1/RAD51/BIRC5/CENPF/CDK2/TOP2A/BRCA2/MKI67/CDT1/H2AX	10
CC	GO:0045120	pronucleus	4/75	13/19594	1.37895e-07	8.50354e-06	5.99965e-06	AURKA/EZH2/SLC2A1/CENPF	4
CC	GO:0000152	nuclear ubiquitin ligase complex	5/75	45/19594	7.78096e-07	3.5987e-05	2.53905e-05	BRCA1/RAD51/BARD1/BRCA2/UBE2C	5
CC	GO:0000800	lateral element	3/75	13/19594	1.49865e-05	0.0005545	0.000391226	BRCA1/RAD51/BRCA2	3
CC	GO:0000775	chromosome, centromeric region	7/75	227/19594	2.59679e-05	0.000800677	0.000564916	BIRC5/EZH2/CENPF/DNMT3A/DNMT1/TOP2A/CDT1	7
CC	GO:0000781	chromosome, telomeric region	6/75	166/19594	4.19526e-05	0.00110875	0.000782273	RAD51/EZH2/CDK2/BRCA2/PARP1/H2AX	6
CC	GO:0000794	condensed nuclear chromosome	4/75	74/19594	0.000185993	0.00417315	0.00294435	BRCA1/RAD51/BRCA2/H2AX	4
CC	GO:0000803	sex chromosome	3/75	30/19594	0.000203018	0.00417315	0.00294435	DNMT3A/CDK2/H2AX	3
CC	GO:0000228	nuclear chromosome	6/75	228/19594	0.000239627	0.00443309	0.00312776	BRCA1/RAD51/BIRC5/TOP2A/BRCA2/H2AX	6
CC	GO:0000795	synaptonemal complex	3/75	41/19594	0.000517179	0.00797318	0.00562546	BRCA1/RAD51/BRCA2	3
CC	GO:0099086	synaptonemal structure	3/75	41/19594	0.000517179	0.00797318	0.00562546	BRCA1/RAD51/BRCA2	3
CC	GO:0005819	spindle	7/75	402/19594	0.000868934	0.0123656	0.00872452	HMMR/AURKA/BIRC5/CENPF/AKT1/PRC1/KIFC1	7
CC	GO:0030496	midbody	5/75	203/19594	0.00108962	0.0143986	0.0101589	AURKA/BIRC5/SLC2A1/CENPF/PRC1	5
CC	GO:0001741	XY body	2/75	14/19594	0.00127693	0.0153914	0.0108594	DNMT3A/H2AX	2
CC	GO:0005874	microtubule	7/75	435/19594	0.00137137	0.0153914	0.0108594	AURKA/BIRC5/STMN1/CCT5/PRC1/KIFC1/TUBB3	7
CC	GO:0032993	protein-DNA complex	5/75	220/19594	0.00155521	0.0153914	0.0108594	LEF1/PARP1/FOS/H2BC4/H2AX	5
CC	GO:0045121	membrane raft	6/75	326/19594	0.0015564	0.0153914	0.0108594	PTGS2/LDHB/SLC2A1/KDR/IGF1R/TNF	6
CC	GO:0098857	membrane microdomain	6/75	327/19594	0.00158074	0.0153914	0.0108594	PTGS2/LDHB/SLC2A1/KDR/IGF1R/TNF	6
CC	GO:0031093	platelet alpha granule lumen	3/75	67/19594	0.00216436	0.0200203	0.0141253	IGF1/FN1/EGF	3
CC	GO:0000792	heterochromatin	3/75	69/19594	0.00235427	0.02074	0.014633	EZH2/DNMT3A/DNMT1	3
CC	GO:0016327	apicolateral plasma membrane	2/75	20/19594	0.00262679	0.0220889	0.0155848	CLDN4/OCLN	2
CC	GO:0035861	site of double-strand break	3/75	73/19594	0.00276433	0.0222348	0.0156877	RAD51/PARP1/H2AX	3
CC	GO:0043073	germ cell nucleus	2/75	21/19594	0.00289612	0.0223243	0.0157508	AURKA/H2AX	2
CC	GO:0005721	pericentric heterochromatin	2/75	23/19594	0.00347191	0.0256922	0.018127	EZH2/DNMT1	2
CC	GO:0005901	caveola	3/75	82/19594	0.00384057	0.0272275	0.0192103	PTGS2/SLC2A1/IGF1R	3
CC	GO:0005876	spindle microtubule	3/75	83/19594	0.00397374	0.0272275	0.0192103	AURKA/BIRC5/PRC1	3
CC	GO:0031091	platelet alpha granule	3/75	91/19594	0.00514075	0.0339657	0.0239644	IGF1/FN1/EGF	3
CC	GO:0000151	ubiquitin ligase complex	5/75	302/19594	0.00602985	0.0378508	0.0267055	BRCA1/RAD51/BARD1/BRCA2/UBE2C	5
CC	GO:0090734	site of DNA damage	3/75	97/19594	0.00613797	0.0378508	0.0267055	RAD51/PARP1/H2AX	3
CC	GO:0051233	spindle midzone	2/75	36/19594	0.00837244	0.0489041	0.0345042	AURKA/PRC1	2
CC	GO:0016363	nuclear matrix	3/75	109/19594	0.00845908	0.0489041	0.0345042	CENPF/DNMT3A/CFL1	3
CC	GO:0044853	plasma membrane raft	3/75	113/19594	0.00933237	0.0523178	0.0369127	PTGS2/SLC2A1/IGF1R	3
CC	GO:1902911	protein kinase complex	3/75	115/19594	0.00978806	0.0532585	0.0375764	CCNE1/CDK2/IGF1R	3
CC	GO:0005667	transcription regulator complex	6/75	483/19594	0.010453	0.0552516	0.0389827	CDK2/TRERF1/RUNX2/LEF1/PARP1/FOS	6
CC	GO:0005911	cell-cell junction	6/75	497/19594	0.0119116	0.0599893	0.0423253	SLC2A1/AKT1/CDH5/CLDN4/FLNA/OCLN	6
CC	GO:0005923	bicellular tight junction	3/75	124/19594	0.0119979	0.0599893	0.0423253	CDH5/CLDN4/OCLN	3
CC	GO:1990391	DNA repair complex	2/75	44/19594	0.0123268	0.0600122	0.0423415	BRCA1/BRCA2	2
CC	GO:0034399	nuclear periphery	3/75	127/19594	0.012793	0.0606847	0.042816	CENPF/DNMT3A/CFL1	3
CC	GO:0070160	tight junction	3/75	132/19594	0.014184	0.065601	0.0462846	CDH5/CLDN4/OCLN	3
CC	GO:0000307	cyclin-dependent protein kinase holoenzyme complex	2/75	49/19594	0.0151368	0.0683	0.0481889	CCNE1/CDK2	2
CC	GO:0000776	kinetochore	3/75	146/19594	0.0185208	0.0815799	0.0575585	BIRC5/CENPF/CDT1	3
CC	GO:0043296	apical junction complex	3/75	148/19594	0.019194	0.0825787	0.0582632	CDH5/CLDN4/OCLN	3
CC	GO:0000779	condensed chromosome, centromeric region	3/75	156/19594	0.0220212	0.0911693	0.0643243	BIRC5/CENPF/CDT1	3
CC	GO:0005657	replication fork	2/75	60/19594	0.0221763	0.0911693	0.0643243	DNMT1/H2AX	2
CC	GO:0005875	microtubule associated complex	3/75	160/19594	0.0235157	0.0925618	0.0653067	AURKA/BIRC5/KIFC1	3
CC	GO:0072686	mitotic spindle	3/75	160/19594	0.0235157	0.0925618	0.0653067	AURKA/PRC1/KIFC1	3
MF	GO:0001221	transcription coregulator binding	6/75	108/18410	5.13744e-06	0.00158747	0.0012438	PGR/EZH2/TRERF1/LEF1/AR/FOS	6
MF	GO:0140097	catalytic activity, acting on DNA	7/75	222/18410	3.33916e-05	0.00515901	0.00404214	RAD51/DNMT3B/DNMT3A/DNMT1/TOP2A/BRIP1/EXO1	7
MF	GO:0008083	growth factor activity	6/75	162/18410	5.16092e-05	0.00531575	0.00416495	IGF1/CXCL12/IL6/EGF/NRG1/FGF3	6
MF	GO:0008022	protein C-terminus binding	6/75	179/18410	8.97405e-05	0.00619775	0.00485601	RAD51/FN1/CENPF/TOP2A/BRCA2/MKI67	6
MF	GO:0004714	transmembrane receptor protein tyrosine kinase activity	4/75	60/18410	0.000104227	0.00619775	0.00485601	FGFR1/FLT1/KDR/IGF1R	4
MF	GO:0140297	DNA-binding transcription factor binding	9/75	470/18410	0.000120345	0.00619775	0.00485601	CENPF/DNMT3A/TRERF1/RUNX2/LEF1/PARP1/AR/FOS/FLNA	9
MF	GO:0015631	tubulin binding	8/75	376/18410	0.000143811	0.00634822	0.00497391	BRCA1/BIRC5/STMN1/CENPF/BRCA2/CCT5/PRC1/KIFC1	8
MF	GO:0019199	transmembrane receptor protein kinase activity	4/75	79/18410	0.000302929	0.0117006	0.00916759	FGFR1/FLT1/KDR/IGF1R	4
MF	GO:0005539	glycosaminoglycan binding	6/75	234/18410	0.000383161	0.0126863	0.00993987	HMMR/FGFR1/SFRP1/C1QBP/FN1/LGR6	6
MF	GO:0005178	integrin binding	5/75	156/18410	0.000438613	0.0126863	0.00993987	IGF1/CXCL12/FN1/KDR/NRG1	5
MF	GO:0008757	S-adenosylmethionine-dependent methyltransferase activity	5/75	157/18410	0.000451616	0.0126863	0.00993987	DNMT3B/EZH2/NSD2/DNMT3A/DNMT1	5
MF	GO:0001223	transcription coactivator binding	3/75	40/18410	0.00057571	0.0148245	0.0116152	PGR/TRERF1/AR	3
MF	GO:0048018	receptor ligand activity	8/75	489/18410	0.000830081	0.0189892	0.0148782	IGF1/CXCL12/CCL2/IL6/EGF/NRG1/FGF3/TNF	8
MF	GO:0030546	signaling receptor activator activity	8/75	496/18410	0.000909912	0.0189892	0.0148782	IGF1/CXCL12/CCL2/IL6/EGF/NRG1/FGF3/TNF	8
MF	GO:0003712	transcription coregulator activity	8/75	497/18410	0.000921804	0.0189892	0.0148782	BRCA1/DNMT3B/TOX3/EZH2/C1QBP/DNMT3A/TRERF1/NRG1	8
MF	GO:0003714	transcription corepressor activity	5/75	191/18410	0.0010939	0.021126	0.0165525	DNMT3B/EZH2/C1QBP/DNMT3A/TRERF1	5
MF	GO:0004879	nuclear receptor activity	3/75	52/18410	0.00124345	0.021346	0.0167248	PGR/ESR2/AR	3
MF	GO:0098531	ligand-activated transcription factor activity	3/75	52/18410	0.00124345	0.021346	0.0167248	PGR/ESR2/AR	3
MF	GO:0005080	protein kinase C binding	3/75	55/18410	0.00146326	0.0237972	0.0186454	C1QBP/TOP2A/FLNA	3
MF	GO:0008168	methyltransferase activity	5/75	214/18410	0.00180708	0.0277877	0.021772	DNMT3B/EZH2/NSD2/DNMT3A/DNMT1	5
MF	GO:0035173	histone kinase activity	2/75	16/18410	0.00189376	0.0277877	0.021772	AURKA/CDK2	2
MF	GO:0008301	DNA binding, bending	2/75	17/18410	0.00214061	0.0277877	0.021772	TOP2A/LEF1	2
MF	GO:0004712	protein serine/threonine/tyrosine kinase activity	7/75	446/18410	0.00224628	0.0277877	0.021772	FGFR1/AURKA/FLT1/CDK2/KDR/IGF1R/AKT1	7
MF	GO:0004713	protein tyrosine kinase activity	4/75	135/18410	0.00224752	0.0277877	0.021772	FGFR1/FLT1/KDR/IGF1R	4
MF	GO:0016741	transferase activity, transferring one-carbon groups	5/75	225/18410	0.00224819	0.0277877	0.021772	DNMT3B/EZH2/NSD2/DNMT3A/DNMT1	5
MF	GO:0019838	growth factor binding	4/75	139/18410	0.00249855	0.0285945	0.0224042	FGFR1/FLT1/KDR/IGF1R	4
MF	GO:0070851	growth factor receptor binding	4/75	139/18410	0.00249855	0.0285945	0.0224042	IL6/EGF/CDH5/FGF3	4
MF	GO:0005125	cytokine activity	5/75	235/18410	0.00271314	0.0286502	0.0224478	CXCL12/CCL2/IL6/NRG1/TNF	5
MF	GO:0061629	RNA polymerase II-specific DNA-binding transcription factor binding	6/75	348/18410	0.00294244	0.0286502	0.0224478	DNMT3A/TRERF1/LEF1/PARP1/AR/FOS	6
MF	GO:0000979	RNA polymerase II core promoter sequence-specific DNA binding	2/75	20/18410	0.00296701	0.0286502	0.0224478	EZH2/FOS	2
MF	GO:0016500	protein-hormone receptor activity	2/75	20/18410	0.00296701	0.0286502	0.0224478	LGR6/IGF1R	2
MF	GO:0030296	protein tyrosine kinase activator activity	2/75	20/18410	0.00296701	0.0286502	0.0224478	EGF/NRG1	2
MF	GO:0005158	insulin receptor binding	2/75	22/18410	0.00358832	0.0326115	0.0255515	IGF1/IGF1R	2
MF	GO:0070182	DNA polymerase binding	2/75	22/18410	0.00358832	0.0326115	0.0255515	RAD51/CDT1	2
MF	GO:0003707	nuclear steroid receptor activity	2/75	24/18410	0.00426484	0.0356172	0.0279065	PGR/ESR2	2
MF	GO:0005540	hyaluronic acid binding	2/75	24/18410	0.00426484	0.0356172	0.0279065	HMMR/C1QBP	2
MF	GO:0070412	R-SMAD binding	2/75	24/18410	0.00426484	0.0356172	0.0279065	PARP1/FOS	2
MF	GO:1901681	sulfur compound binding	5/75	267/18410	0.0046709	0.0379818	0.0297592	ACACB/FGFR1/SFRP1/FN1/LGR6	5
MF	GO:0008201	heparin binding	4/75	168/18410	0.0049177	0.0389633	0.0305283	FGFR1/SFRP1/FN1/LGR6	4
MF	GO:0005126	cytokine receptor binding	5/75	272/18410	0.00504892	0.0390029	0.0305592	CXCL12/CCL2/IL6/CDH5/TNF	5
MF	GO:0008013	beta-catenin binding	3/75	86/18410	0.00521616	0.039312	0.0308015	LEF1/AR/CDH5	3
MF	GO:0042562	hormone binding	3/75	87/18410	0.00538681	0.0396315	0.0310518	LEPR/IGF1R/AR	3
MF	GO:0008276	protein methyltransferase activity	3/75	90/18410	0.00591881	0.0425329	0.033325	EZH2/NSD2/DNMT3A	3
MF	GO:0001664	G protein-coupled receptor binding	5/75	288/18410	0.00640458	0.0449776	0.0352405	SFRP1/CXCL12/C1QBP/CCL2/FLNA	5
MF	GO:0005496	steroid binding	3/75	100/18410	0.00791423	0.0543444	0.0425795	PGR/ESR2/AR	3
MF	GO:0008094	ATP-dependent activity, acting on DNA	3/75	103/18410	0.00858102	0.0576421	0.0451633	RAD51/TOP2A/BRIP1	3
MF	GO:0030331	nuclear estrogen receptor binding	2/75	39/18410	0.0110081	0.0723726	0.0567048	LEF1/PARP1	2
MF	GO:0046982	protein heterodimerization activity	5/75	332/18410	0.0114189	0.0735094	0.0575955	AURKA/TOP2A/BARD1/H2BC4/H2AX	5
MF	GO:0001046	core promoter sequence-specific DNA binding	2/75	42/18410	0.0126908	0.0784289	0.06145	EZH2/FOS	2
MF	GO:0018024	histone-lysine N-methyltransferase activity	2/75	42/18410	0.0126908	0.0784289	0.06145	EZH2/NSD2	2
MF	GO:0051879	Hsp90 protein binding	2/75	43/18410	0.0132751	0.0804312	0.0630188	KDR/CYP1A1	2
MF	GO:0001222	transcription corepressor binding	2/75	44/18410	0.0138709	0.082425	0.064581	EZH2/LEF1	2
MF	GO:0042826	histone deacetylase binding	3/75	126/18410	0.0147796	0.0861681	0.0675138	TOP2A/LEF1/PARP1	3
MF	GO:0008009	chemokine activity	2/75	49/18410	0.0170195	0.0973893	0.0763057	CXCL12/CCL2	2
KEGG	hsa05224	Breast cancer	12/61	147/8164	6.04377e-10	1.19667e-07	6.93443e-08	BRCA1/IGF1/FGFR1/PGR/LEF1/EGF/BRCA2/ESR2/IGF1R/AKT1/FOS/FGF3	12
KEGG	hsa05215	Prostate cancer	10/61	97/8164	1.91312e-09	1.89399e-07	1.09753e-07	IGF1/FGFR1/CCNE1/CDK2/LEF1/EGF/IGF1R/AKT1/ZEB1/AR	10
KEGG	hsa04066	HIF-1 signaling pathway	8/61	109/8164	1.27638e-06	5.74071e-05	3.32662e-05	IGF1/FLT1/LDHB/SLC2A1/IL6/EGF/IGF1R/AKT1	8
KEGG	hsa04010	MAPK signaling pathway	12/61	294/8164	1.36193e-06	5.74071e-05	3.32662e-05	IGF1/FGFR1/FLT1/STMN1/KDR/EGF/IGF1R/AKT1/FOS/FGF3/FLNA/TNF	12
KEGG	hsa04151	PI3K-Akt signaling pathway	13/61	354/8164	1.52463e-06	5.74071e-05	3.32662e-05	BRCA1/IGF1/FGFR1/FLT1/CCNE1/FN1/CDK2/KDR/IL6/EGF/IGF1R/AKT1/FGF3	13
KEGG	hsa01521	EGFR tyrosine kinase inhibitor resistance	7/61	79/8164	1.73961e-06	5.74071e-05	3.32662e-05	IGF1/KDR/IL6/EGF/IGF1R/AKT1/NRG1	7
KEGG	hsa03440	Homologous recombination	5/61	41/8164	1.20166e-05	0.000339899	0.000196964	BRCA1/RAD51/BRIP1/BARD1/BRCA2	5
KEGG	hsa05218	Melanoma	6/61	72/8164	1.44202e-05	0.0003569	0.000206816	IGF1/FGFR1/EGF/IGF1R/AKT1/FGF3	6
KEGG	hsa05207	Chemical carcinogenesis - receptor activation	9/61	212/8164	2.43361e-05	0.000535394	0.000310249	PGR/BIRC5/EGF/ESR2/CYP1A1/AKT1/AR/FOS/FGF3	9
KEGG	hsa04114	Oocyte meiosis	7/61	131/8164	4.94977e-05	0.000980054	0.000567921	IGF1/PGR/AURKA/CCNE1/CDK2/IGF1R/AR	7
KEGG	hsa05323	Rheumatoid arthritis	6/61	93/8164	6.23024e-05	0.00112144	0.000649853	FLT1/CXCL12/CCL2/IL6/FOS/TNF	6
KEGG	hsa05206	MicroRNAs in cancer	10/61	310/8164	8.68533e-05	0.00143308	0.000830439	BRCA1/PTGS2/DNMT3B/CCNE1/EZH2/STMN1/DNMT3A/DNMT1/ZEB1/ZEB2	10
KEGG	hsa04914	Progesterone-mediated oocyte maturation	6/61	102/8164	0.000104478	0.00159128	0.000922115	IGF1/PGR/AURKA/CDK2/IGF1R/AKT1	6
KEGG	hsa04510	Focal adhesion	8/61	201/8164	0.000112872	0.00159634	0.000925043	IGF1/FLT1/FN1/KDR/EGF/IGF1R/AKT1/FLNA	8
KEGG	hsa05205	Proteoglycans in cancer	8/61	205/8164	0.000129462	0.00170889	0.000990268	IGF1/FGFR1/FN1/KDR/IGF1R/AKT1/FLNA/TNF	8
KEGG	hsa04015	Rap1 signaling pathway	8/61	210/8164	0.00015299	0.00178843	0.00103636	IGF1/FGFR1/FLT1/KDR/EGF/IGF1R/AKT1/FGF3	8
KEGG	hsa04920	Adipocytokine signaling pathway	5/61	69/8164	0.000153552	0.00178843	0.00103636	ACACB/LEPR/SLC2A1/AKT1/TNF	5
KEGG	hsa04668	TNF signaling pathway	6/61	112/8164	0.000175198	0.00192717	0.00111676	PTGS2/CCL2/IL6/AKT1/FOS/TNF	6
KEGG	hsa05161	Hepatitis B	7/61	162/8164	0.000188684	0.00196628	0.00113942	BIRC5/CCNE1/CDK2/IL6/AKT1/FOS/TNF	7
KEGG	hsa04014	Ras signaling pathway	8/61	235/8164	0.000329982	0.00326683	0.00189306	IGF1/FGFR1/FLT1/KDR/EGF/IGF1R/AKT1/FGF3	8
KEGG	hsa04068	FoxO signaling pathway	6/61	131/8164	0.000410075	0.00386642	0.00224051	IGF1/CDK2/IL6/EGF/IGF1R/AKT1	6
KEGG	hsa05210	Colorectal cancer	5/61	86/8164	0.000431832	0.00388649	0.00225214	BIRC5/LEF1/EGF/AKT1/FOS	5
KEGG	hsa05135	Yersinia infection	6/61	137/8164	0.00052089	0.00412572	0.00239077	CCL2/FN1/IL6/AKT1/FOS/TNF	6
KEGG	hsa00270	Cysteine and methionine metabolism	4/61	51/8164	0.000542266	0.00412572	0.00239077	DNMT3B/LDHB/DNMT3A/DNMT1	4
KEGG	hsa04913	Ovarian steroidogenesis	4/61	51/8164	0.000542266	0.00412572	0.00239077	IGF1/PTGS2/IGF1R/CYP1A1	4
KEGG	hsa05202	Transcriptional misregulation in cancer	7/61	193/8164	0.000548307	0.00412572	0.00239077	IGF1/FLT1/NSD2/RUNX2/IL6/IGF1R/ZEB1	7
KEGG	hsa05418	Fluid shear stress and atherosclerosis	6/61	139/8164	0.000562598	0.00412572	0.00239077	CCL2/KDR/AKT1/FOS/CDH5/TNF	6
KEGG	hsa05222	Small cell lung cancer	5/61	92/8164	0.000589267	0.00416696	0.00241467	PTGS2/CCNE1/FN1/CDK2/AKT1	5
KEGG	hsa04657	IL-17 signaling pathway	5/61	94/8164	0.000650278	0.00443983	0.00257279	PTGS2/CCL2/IL6/FOS/TNF	5
KEGG	hsa03460	Fanconi anemia pathway	4/61	54/8164	0.00067488	0.00445421	0.00258112	BRCA1/RAD51/BRIP1/BRCA2	4
KEGG	hsa01522	Endocrine resistance	5/61	98/8164	0.000786388	0.0050222	0.00291026	IGF1/ESR2/IGF1R/AKT1/FOS	5
KEGG	hsa05226	Gastric cancer	6/61	149/8164	0.000811669	0.0050222	0.00291026	CCNE1/CDK2/LEF1/EGF/AKT1/FGF3	6
KEGG	hsa04933	AGE-RAGE signaling pathway in diabetic complications	5/61	100/8164	0.00086193	0.00517158	0.00299682	CCL2/FN1/IL6/AKT1/TNF	5
KEGG	hsa05142	Chagas disease	5/61	102/8164	0.000942764	0.00549021	0.00318146	CCL2/IL6/AKT1/FOS/TNF	5
KEGG	hsa05160	Hepatitis C	6/61	157/8164	0.00106632	0.00603234	0.00349562	CDK2/EGF/AKT1/CLDN4/OCLN/TNF	6
KEGG	hsa04931	Insulin resistance	5/61	108/8164	0.00121932	0.00670128	0.00388325	ACACB/SLC2A1/IL6/AKT1/TNF	5
KEGG	hsa05166	Human T-cell leukemia virus 1 infection	7/61	222/8164	0.00125226	0.00670128	0.00388325	CCNE1/SLC2A1/CDK2/IL6/AKT1/FOS/TNF	7
KEGG	hsa05230	Central carbon metabolism in cancer	4/61	70/8164	0.00179018	0.00932777	0.00540525	FGFR1/LDHB/SLC2A1/AKT1	4
KEGG	hsa04152	AMPK signaling pathway	5/61	121/8164	0.00201949	0.0102528	0.00594127	IGF1/ACACB/LEPR/IGF1R/AKT1	5
KEGG	hsa01524	Platinum drug resistance	4/61	73/8164	0.00209	0.0103455	0.00599501	BRCA1/BIRC5/TOP2A/AKT1	4
KEGG	hsa05214	Glioma	4/61	75/8164	0.00230816	0.0109031	0.00631813	IGF1/EGF/IGF1R/AKT1	4
KEGG	hsa05132	Salmonella infection	7/61	249/8164	0.00241563	0.0109031	0.00631813	IL6/LEF1/AKT1/FOS/FLNA/TNF/TUBB3	7
KEGG	hsa05133	Pertussis	4/61	76/8164	0.00242292	0.0109031	0.00631813	IL6/FOS/CFL1/TNF	4
KEGG	hsa05212	Pancreatic cancer	4/61	76/8164	0.00242292	0.0109031	0.00631813	RAD51/EGF/BRCA2/AKT1	4
KEGG	hsa04210	Apoptosis	5/61	136/8164	0.00335773	0.0145094	0.00840787	BIRC5/AKT1/PARP1/FOS/TNF	5
KEGG	hsa05130	Pathogenic Escherichia coli infection	6/61	197/8164	0.00337086	0.0145094	0.00840787	IL6/FOS/CLDN4/OCLN/TNF/TUBB3	6
KEGG	hsa05162	Measles	5/61	139/8164	0.00368751	0.0155346	0.00900199	CCNE1/CDK2/IL6/AKT1/FOS	5
KEGG	hsa04936	Alcoholic liver disease	5/61	142/8164	0.00404	0.016665	0.00965701	ACACB/IL6/LEF1/AKT1/TNF	5
KEGG	hsa05417	Lipid and atherosclerosis	6/61	215/8164	0.00516883	0.0208863	0.0121032	CCL2/IL6/CYP1A1/AKT1/FOS/TNF	6
KEGG	hsa04810	Regulation of actin cytoskeleton	6/61	218/8164	0.00552623	0.0218839	0.0126812	FGFR1/CXCL12/FN1/EGF/CFL1/FGF3	6
KEGG	hsa04932	Non-alcoholic fatty liver disease	5/61	155/8164	0.00585057	0.0226471	0.0131235	LEPR/IL6/AKT1/FOS/TNF	5
KEGG	hsa04218	Cellular senescence	5/61	156/8164	0.00601014	0.0226471	0.0131235	CCNE1/FOXM1/CDK2/IL6/AKT1	5
KEGG	hsa05144	Malaria	3/61	50/8164	0.00606211	0.0226471	0.0131235	CCL2/IL6/TNF	3
KEGG	hsa05163	Human cytomegalovirus infection	6/61	225/8164	0.00643051	0.0233433	0.0135269	PTGS2/CXCL12/CCL2/IL6/AKT1/TNF	6
KEGG	hsa04061	Viral protein interaction with cytokine and cytokine receptor	4/61	100/8164	0.00648424	0.0233433	0.0135269	CXCL12/CCL2/IL6/TNF	4
KEGG	hsa04064	NF-kappa B signaling pathway	4/61	104/8164	0.0074375	0.0253901	0.014713	PTGS2/CXCL12/PARP1/TNF	4
KEGG	hsa04620	Toll-like receptor signaling pathway	4/61	104/8164	0.0074375	0.0253901	0.014713	IL6/AKT1/FOS/TNF	4
KEGG	hsa04625	C-type lectin receptor signaling pathway	4/61	104/8164	0.0074375	0.0253901	0.014713	PTGS2/IL6/AKT1/TNF	4
KEGG	hsa04922	Glucagon signaling pathway	4/61	107/8164	0.00821029	0.0275532	0.0159665	ACACB/LDHB/SLC2A1/AKT1	4
KEGG	hsa05213	Endometrial cancer	3/61	58/8164	0.00914947	0.0301933	0.0174964	LEF1/EGF/AKT1	3
KEGG	hsa04370	VEGF signaling pathway	3/61	59/8164	0.00958902	0.031125	0.0180363	PTGS2/KDR/AKT1	3
KEGG	hsa04670	Leukocyte transendothelial migration	4/61	114/8164	0.0102144	0.0326201	0.0189027	CXCL12/CDH5/CLDN4/OCLN	4
KEGG	hsa04213	Longevity regulating pathway - multiple species	3/61	62/8164	0.0109809	0.0345115	0.0199987	IGF1/IGF1R/AKT1	3
KEGG	hsa05165	Human papillomavirus infection	7/61	331/8164	0.0112463	0.0347932	0.020162	PTGS2/CCNE1/FN1/CDK2/EGF/AKT1/TNF	7
KEGG	hsa05167	Kaposi sarcoma-associated herpesvirus infection	5/61	194/8164	0.0146048	0.0444884	0.0257801	PTGS2/IL6/LEF1/AKT1/FOS	5
KEGG	hsa04917	Prolactin signaling pathway	3/61	70/8164	0.0152397	0.0457191	0.0264932	ESR2/AKT1/FOS	3
KEGG	hsa04520	Adherens junction	3/61	71/8164	0.0158288	0.0467777	0.0271067	FGFR1/LEF1/IGF1R	3
KEGG	hsa04115	p53 signaling pathway	3/61	73/8164	0.0170452	0.0491319	0.0284709	IGF1/CCNE1/CDK2	3
KEGG	hsa05169	Epstein-Barr virus infection	5/61	202/8164	0.0171217	0.0491319	0.0284709	CCNE1/CDK2/IL6/AKT1/TNF	5
KEGG	hsa04915	Estrogen signaling pathway	4/61	138/8164	0.0194028	0.0547475	0.031725	PGR/ESR2/AKT1/FOS	4
KEGG	hsa05140	Leishmaniasis	3/61	77/8164	0.0196317	0.0547475	0.031725	PTGS2/FOS/TNF	3
KEGG	hsa01523	Antifolate resistance	2/61	30/8164	0.0208876	0.0574409	0.0332858	IL6/TNF	2
KEGG	hsa04550	Signaling pathways regulating pluripotency of stem cells	4/61	143/8164	0.0218001	0.0591292	0.0342641	IGF1/FGFR1/IGF1R/AKT1	4
KEGG	hsa00640	Propanoate metabolism	2/61	32/8164	0.0235911	0.0631221	0.0365779	ACACB/LDHB	2
KEGG	hsa04012	ErbB signaling pathway	3/61	85/8164	0.0254218	0.0671135	0.0388909	EGF/AKT1/NRG1	3
KEGG	hsa04211	Longevity regulating pathway	3/61	89/8164	0.0286258	0.073254	0.0424491	IGF1/IGF1R/AKT1	3
KEGG	hsa05235	PD-L1 expression and PD-1 checkpoint pathway in cancer	3/61	89/8164	0.0286258	0.073254	0.0424491	EGF/AKT1/FOS	3
KEGG	hsa04150	mTOR signaling pathway	4/61	156/8164	0.0288576	0.073254	0.0424491	IGF1/IGF1R/AKT1/TNF	4
KEGG	hsa05410	Hypertrophic cardiomyopathy	3/61	90/8164	0.0294589	0.0738338	0.0427851	IGF1/IL6/TNF	3
KEGG	hsa05143	African trypanosomiasis	2/61	37/8164	0.0309334	0.0765602	0.044365	IL6/TNF	2
KEGG	hsa04630	JAK-STAT signaling pathway	4/61	162/8164	0.032525	0.0795056	0.0460718	LEPR/IL6/EGF/AKT1	4
KEGG	hsa04020	Calcium signaling pathway	5/61	240/8164	0.0329975	0.079677	0.0461711	FGFR1/FLT1/KDR/EGF/FGF3	5
KEGG	hsa05231	Choline metabolism in cancer	3/61	98/8164	0.0365834	0.0872712	0.0505718	EGF/AKT1/FOS	3
KEGG	hsa05164	Influenza A	4/61	171/8164	0.0385198	0.0907968	0.0526148	CCL2/IL6/AKT1/TNF	4
KEGG	hsa05332	Graft-versus-host disease	2/61	42/8164	0.0390546	0.0909744	0.0527177	IL6/TNF	2
KEGG	hsa05146	Amoebiasis	3/61	102/8164	0.0404493	0.0931274	0.0539653	FN1/IL6/TNF	3
KEGG	hsa04660	T cell receptor signaling pathway	3/61	104/8164	0.0424572	0.0966267	0.0559931	AKT1/FOS/TNF	3
